# Supplementary material for: A combination of conserved and diverged responses underlies Theobroma cacao’s defense response to Phytophthora palmivora
Source: BMC Biol. 2024 Feb 16;22:38. doi: 10.1186/s12915-024-01831-2 (PMC10870529; doi:10.1186/s12915-024-01831-2)
Supplement: Supplementary file 1 — Additional file 1: Table S1. Summary of sequence data for Theobroma cacao genotypes used in the draft assemblies for Theobroma cacao genotypes. Table S2. The length-weighted mean molecule length for Supernova genotype assemblies at different read depths estimated from linked reads. Table S3. Estimated k-mer based genome characteristics for Theobroma cacao genotypes Table S4. BUSCO completeness scores for each cacao meta-assembly. Table S5. Genome summary statistics for the T. cacao reference genomes, Matina and Criollo, and new meta-assemblies. Table S6. RNA samples pooled for genome annotation. Table S7. Primers used to clone TcCSE (SCA-6_Chr6v1_17513) and their cut sites. Table S8. Annotated MS2 fragmentation patterns from LC-MS/MS data collected during zoospore infection. Table S9. Genes in the top 1% of their respective PBS distributions that also overlap a differentially expressed gene. Table S10. Genes in the top 1% of their respective population branch statistic (PBS) distributions. Table S11. Orthogroups that are differentially expressed in response to P. palmivora challenge in both wild Theobroma spp. and Theobroma cacao. Table S12. Meta-data for the RNA-seq experiment. Table S13. Top 1000 genes from each genetic group in response to pathogen treatment, ranked by absolute log fold change (|LFC|). Table S14. Top 1000 genes from each genetic group in response tolerance/susceptibility phenotype, ranked by absolute log fold change (|LFC|). Table S15. Meta-data for metabolite extraction from the RNA-seq experimental tissues. [file 12915_2024_1831_MOESM1_ESM.xlsx]

## Sheet: Table S1
Table S1. Summary of sequence data for Theobroma cacao genotypes used in the draft assemblies for Theobroma cacao genotypes
Genotype	Sequencing Plantform	Library Type	Insert Size (bp)	Number of Reads (PE)	Read Length (bp)	Amount of Data (Gbp)	~ Genome Coverage (X)
SPEC-54-1	Illumina NovaSeq 6000	TruSeq DNA PCR-Free	250	29620735	150 x 2	8.89	20.94
SPEC-54-1	Illumina NovaSeq 6000	TruSeq DNA PCR-Free	350	48501081	150 x 2	14.55	34.29
SPEC-54-1	Illumina NovaSeq 6000	TruSeq DNA PCR-Free	550	103439151	150 x 2	31.03	73.14
SPEC-54-1	Illumina NovaSeq 6000	10x Chromium Genome kit	300	240092983	150 x 2	72.03	169.77
SCA-6	Illumina HiSeq 2500	TruSeq DNA PCR-Free	350	55449547	150 x 2	16.63	38.15
SCA-6	Illumina HiSeq 2500	TruSeq DNA PCR-Free	550	64910173	150 x 2	19.47	44.66
SCA-6	Illumina NovaSeq 6000	10x Chromium Genome kit	300	435751458	150 x 2	130.73	299.81
Pound-7	Illumina NovaSeq 6000	TruSeq DNA PCR-Free	250	32642057	150 x 2	9.79	22.33
Pound-7	Illumina NovaSeq 6000	TruSeq DNA PCR-Free	350	45280743	150 x 2	13.58	30.98
Pound-7	Illumina NovaSeq 6000	TruSeq DNA PCR-Free	550	99492896	150 x 2	29.85	68.07
Pound-7	Illumina NovaSeq 6000	10x Chromium Genome kit	300	278104306	150 x 2	83.43	190.27
NA-807	Illumina NovaSeq 6000	TruSeq DNA PCR-Free	250	48233751	150 x 2	14.47	32.68
NA-807	Illumina NovaSeq 6000	TruSeq DNA PCR-Free	350	55605872	150 x 2	16.68	37.68
NA-807	Illumina NovaSeq 6000	TruSeq DNA PCR-Free	550	64089749	150 x 2	19.23	43.43
NA-807	Illumina NovaSeq 6000	10x Chromium Genome kit	300	255898950	150 x 2	76.77	173.4
IMC-105	Illumina NovaSeq 6000	TruSeq DNA PCR-Free	250	51875424	150 x 2	15.56	35.68
IMC-105	Illumina NovaSeq 6000	TruSeq DNA PCR-Free	350	63112080	150 x 2	18.93	43.41
IMC-105	Illumina NovaSeq 6000	TruSeq DNA PCR-Free	550	59796007	150 x 2	17.93	41.12
IMC-105	Illumina NovaSeq 6000	10x Chromium Genome kit	300	282007567	150 x 2	84.6	193.95

## Sheet: Table S2
Table S2. The length-weighted mean molecule length for Supernova genotype assemblies at different read depths estimated from linked reads.
	Assembly Coverage
Genotype	56x	62x	68x	75x	85x
SCA-6	29656.7	29363	29363	29656.7	29656.7
Pound-7	35475.7	33087	34774.8	35122.5	35473.7
NA-807	33752.1	33087	33087	32435.1	33087
SPEC-54-1	32113.9	32435.1	31481.2	32113.9	32113.9
IMC-105	31481.2	31796	31481.2	31796	32113.9

## Sheet: Table S3
Table S3. Estimated k-mer based genome characteristics for Theobroma cacao genotypes
Characteristic	Pound-7	NA-807	SPEC-54-1	IMC-105	SCA-6
Homozygous (%)	99.48	99.22	99.97	99.06	99.3
Heterozygous (%)	0.53	0.79	0.04	0.96	0.72
Haploid Length (bp)	438478737	442726502	424276055	436203497	436039294
Repeat Length (bp)	186729272	194423273	173650189	189161297	187558146
Unique Length (bp)	251749465	248303228	250625866	247042200	248481148

## Sheet: Table S4
Table S4. BUSCO completeness scores for each cacao meta-assembly.
Gnotype		Pound-7							Gnotype		NA-807
Coverage		56x	62x	68x	75x	85x	Meta		Coverage		56x	62z	68x	75x	85x	Meta
Genome assembly statistics									Genome assembly statistics
	Total scaffolds	15634	14907	15078	15637	16546	11985			Total scaffolds	19169	18097	17701	17273	17701	15120
	Total contigs	21812	21163	21354	22187	23447	14372			Total contigs	25220	23912	23425	22994	23349	17527
	Total scaffold sequence (Mb)	370.043	372.15	375.361	380.79	387.981	372.637			Total scaffold sequence (Mb)	374.637	378.994	383.117	388.88	424.13	384.413
	Total contig sequence (Mb)	358.031	360.865	363.727	370.021	376.689	362.052			Total contig sequence (Mb)	360.381	365.191	370.291	375.676	409.781	373.027
	Scaffold N50 (Mb)	1.661	2.08	2.763 / 2.763	2.522	2.784	4.111			Scaffold N50 (Mb)	1.094	1.237	1.319	1.407	1.094	1.966
	Contig N50 (Kb)	114.439	124.419	2.763	122.97	117.17	323.296			Contig N50 (Kb)	90.041	95.036	99.881	98.715	105.412	236.442
BUSCO genome completeness (1,375 Embrophyta orthologs)									BUSCO genome completeness (1,375 Embrophyta orthologs)
	Complete	0.975	0.979	0.977	0.976	0.977	0.976			Complete	0.978	0.98	0.979	0.977	0.975	0.966
	Fragmented	0.007	0.007	0.008	0.008	0.007	0.004			Single	0.004	0.006	0.007	0.009	0.008	0.007
	Duplicated	0.018	0.014	0.015	0.016	0.016	0.02			Duplicated	0.018	0.014	0.014	0.014	0.017	0.027
Gnotype		SPEC-54-1							Gnotype		IMC-105
Coverage		56x	62x	68x	75x	85x	Meta		Coverage		56x	62z	68x	75x	85x	Meta
Genome assembly statistics									Genome assembly statistics
	Total scaffolds	6306	6315	6631	6795	7649	5088			Total scaffolds	23001	21383	20731	20839	22167	17923
	Total contigs	10278	10308	10699	11078	12216	6436			Total contigs	30009	28235	27596	27882	29884	21100
	Total scaffold sequence (Mb)	342.247	342.325	343.998	345.776	352.362	348.292			Total scaffold sequence (Mb)	378.559	382.235	388.17	394.515	413.342	391.23
	Total contig sequence (Mb)	335.46	335.803	337.588	338.673	344.809	342.6			Total contig sequence (Mb)	362.953	367.605	374.414	380.659	398.164	379.612
	Scaffold N50 (Mb)	4.348	3.982	4.996	4.952	4.78	7.973			Scaffold N50 (Mb)	0.782	0.794	1.134	1.126	1.007	1.356
	Contig N50 (Kb)	182.822	188.536	184.638	182.385	164.64	538.124			Contig N50 (Kb)	75.171	83.764	91.41	89.867	82.786	197.187
BUSCO genome completeness (1,375 Embrophyta orthologs)									BUSCO genome completeness (1,375 Embrophyta orthologs)
	Complete	0.984	0.984	0.975	0.976	0.977	0.966			Complete	0.977	0.979	0.977	0.975	0.976	0.971
	Fragmented	0.003	0.001	0.007	0.007	0.008	0.004			Single	0.008	0.007	0.008	0.007	0.008	0.004
	Duplicated	0.013	0.015	0.018	0.017	0.015	0.03			Duplicated	0.016	0.014	0.015	0.014	0.016	0.025
Gnotype		SCA-6
Coverage		56x	62x	68x	75x	85x	Meta
Genome assembly statistics
	Total scaffolds	21012	19410	17123	15720	14969	12856
	Total contigs	26339	24545	22137	20625	20039	14987
	Total scaffold sequence (Mb)	363.382	365.031	366.9	369.2	376.724	379.627
	Total contig sequence (Mb)	350.674	352.37	354.559	356.042	364.11	368.049
	Scaffold N50 (Mb)	0.878.	0.928	1.19	1.292	1.704	2.344
	Contig N50 (Kb)	83.384	91.52	103.397	109.092	102.175	245.957
BUSCO genome completeness (1,375 Embrophyta orthologs)
	Complete	0.978	0.98	0.98	0.983	0.982	0.972
	Fragmented	0.007	0.006	0.007	0.005	0.005	0.004
	Duplicated	0.015	0.014	0.013	0.012	0.013	0.024

## Sheet: Table S5
Table S5. Genome summary statistics for the T. cacao reference genomes, Matina and Criollo, and new meta-assemblies.
Genotypes		Reference genomes		Meta-assembly genomes
		Matina 1-6 (v1.1)	Criollo B97-61/B2 (v2.0)	Pound-7	NA-807	SPEC-54-1	IMC-105	SCA-6
Genome assembly statistics
	Total scaffolds	713	554	11985	15120	5088	17923	12856
	Total contigs	20106	7742	14372	17527	6436	21100	14987
	Total scaffold sequence (Mb)	346.165	324.707	372.637	384.413	348.292	391.23	379.627
	Total contig sequence (Mb)	330.993	306.215	362.052	373.027	342.6	379.612	368.049
	Gap sequences	0.04383	0.05695	0.02841	0.02962	0.01634	0.0297	0.0305
	Scaffold N50 (Mb)	34.398	6.466	4.111	1.966	7.973	1.356	2.344
	Contig N50 (Kb)	84.396	87.34	323.296	236.442	534.124	197.187	245.957
	Longest scaffold (Mb)	42.436	14.85	16.571	19.027	21.236	9.401	15.237
	Longest contig (Mb)	1.03	0.937	1.437	2.046	2.236	2.514	3.333
	Fraction of genome in > 50 Kb scaffolds	0.9837	0.9845	0.856	0.808	0.9347	0.7837	0.8486
BUSCO genome completeness (1,375 Embrophyta orthologs)
	Complete	0.982	0.982	0.976	0.966	0.966	0.971	0.972
	Single	0.972	0.973	0.967	0.957	0.957	0.96	0.962
	Duplicated	0.01	0.009	0.009	0.009	0.009	0.011	0.01
	Fragmented	0.001	0.002	0.004	0.007	0.004	0.004	0.004
	Missing	0.017	0.016	0.02	0.027	0.03	0.025	0.024

## Sheet: Table S6
Table S6. RNA samples pooled for genome annotation.
Pool no.	Pool Desc.	Sample Name	Sample Desc.	Sample Status
1	Young (A and B) leaves from various developmental stages (Scavina6)
		901V St A	St A leaf from 1.2 yr Sca6, tree was post-jorquetting/pre-flowering	ready
		D10 St A	St A leaf from 3.5 yr Sca6, tree post-jorquetting and flowering ~6mo.	ready
		F21 St A	St A leaf from 7 yr. Sca6 tree, post-jorquette and flowering, tree had hundreds of flowers	needs gel/pool/DNase trt
2	Old (D and E) leaves from various developmental stages (Scavina6)
		920F 3°-1	St E plagiotrophic leaf from 1.8 yr Sca6, tree was post-jorquetting and flowering	needs DNase trt
		Diurnal 0hrs E leaf Rep3	T=0	needs pool/DNase trt
		Diurnal 4hrs E leaf Rep4	T=4	needs pool/DNase trt
		Diurnal 12hrs E leaf Rep3	T=12	needs pool/DNase trt
		Diurnal 16hrs E leaf Rep3	T=16	needs pool/DNase trt
		Diurnal 20hrs E leaf Rep1	T=20	needs pool/DNase trt
3	Young floral tissue (pre-meiotic, Scavina6)
		901F floral cushion	floral chusion (elongated buds removed) from 1.8 yr Sca6, tree was post-jorquetting /flowering	needs DNase trt
		918F floral cushion	floral chusion (elongated buds removed) from 1.8 yr Sca6, tree was post-jorquetting /flowering	needs DNase trt
		pre-meiotic fl buds	< 1mm buds harvested from Scavina6 RC trees in 404F. Trees were either ortho or plagio RC and of ages 3,7 and 9 years	need EtOH clean and Dnase
4	Meiotic buds and later (Scavina6)
		D14 fl. buds <0.5 cm	Small floral bud from 3.5 yr Sca6, tree post-jorquetting and flowering ~6mo. Bud length refers to bud & pedicle length bud appears ~1mm	ready
		D14 open flowers	open flower pool from 3.5 yr Sca6, tree post-jorquetting and flowering ~6mo.	need to DNase
		D10 fl buds > 1.0 cm	floral buds from 3.5 yr Sca6, tree post-jorquetting and flowering ~6mo. Length refers to bud and pedicle	need EtOH clean and Dnase
		D14 fl. Buds >1.0 cm	floral buds from 3.5 yr Sca6, tree post-jorquetting and flowering ~6mo. Length refers to bud and pedicle	need EtOH clean and Dnase
5	Embryogenesis time course (EET95)
		NESTLE RNA A1	from EC in multiplication media after 20 weeks	pooled and ready
		NESTLE RNA A13	from EC in multiplication media after 30 weeks	pooled and ready
		NESTLE RNA 25	from EC in expression media after 7 days	pooled and ready
		NESTLE RNA 26	from embryons in expression media after 7 days	pooled and ready
		NESTLE RNA 35	from EC in expression media after 14 days	pooled and ready
		NESTLE RNA 36	from embryons in expression media after 14 days	pooled and ready
		NESTLE RNA 46	from EC in expression media after 21 days	pooled and ready
		NESTLE RNA 47	from embryons in expression media after 21 days	pooled and ready
6	Developing and Germinating Seeds (CCN51)
		embryo mid stage BR #1	from CCN51 pods ~12 weeks after pollenation (segregating)	needs gel/pool/DNase trt
		embryo mid-late stage BR#1	from CCN51 pods ~16 weeks after pollenation (segregating)	needs gel/pool/DNase trt
		embryo late stage BR#1	from CCN51 pods ~20 weeks after pollenation (segregating)	needs gel/pool/DNase trt
		CCN51 germinating seedling BR#1	from CCN51 late embryos grown in J109	needs gel/pool/DNase trt
7	Shoot meristems, various ages (Scavina6)
		918V OBA	orthotrophic basipetal axillaries from 1.2 yr Sca6, tree was post-jorquetting/pre-flowering	ready
		918V OAA	orthotrophic acropetal axillaries from 1.2 yr Sca6, tree was post-jorquetting/pre-flowering	ready
		920V PA	plagiotrophic axillaries from 1.2 yr Sca6, tree was post-jorquetting/pre-flowering	ready
		901V PT	plagiotrophic terminal apex from 1.2 yr Sca6, tree was post-jorquetting/pre-flowering	needs gel/pool/DNase trt
		901F OBA	orthotrophic basipetal axillaries apex from 1.8 yr Sca6, tree was post-jorquetting /flowering	needs gel/pool/DNase trt
		901F OMA	orthotrophic mid-trunk axillaries apex from 1.8 yr Sca6, tree was post-jorquetting /flowering	needs gel/pool/DNase trt
		901F OAA	orthotrophic acropetal axillaries apex from 1.8 yr Sca6, tree was post-jorquetting /flowering	needs gel/pool/DNase trt
		901F active PT	active plagiotrophic apex from 1.8 yr Sca6, tree was post-jorquetting /flowering	needs clean? And DNase
		901F dormant PT	dormant plagiotrophic apex from 1.8 yr Sca6, tree was post-jorquetting /flowering	needs DNase trt
		901F HPA	herbaceous plagiotrophic axillaries from 1.8 yr Sca6, tree was post-jorquetting /flowering	needs clean? And DNase
		920F WPA	woody plagiotrophic axillaries from 1.8 yr Sca6, tree was post-jorquetting /flowering	needs clean? And DNase
		901F chupon OT	chupon orthotrophic terminal apex from 1.8 yr Sca6, tree was post-jorquetting /flowering	needs DNase trt
		F17 apex	shoot orthotrophic apex from young Sca6 cutting	needs clean? And DNase
8	roots (Scavina6)
		white roots	from ~8 yr Sca6 rooted cutting	needs DNase trt
		dark roots	from ~8 yr Sca6 rooted cutting	needs DNase trt
9	Other (stem/vasc cambium/callus; Scavina6)
		918V OBA control	stem control tissue from 1.2 yr Sca6, tree was post-jorquetting/pre-flowering	ready
		920F OAA control	stem control tissue from 1.8 yr Sca6, tree was post-jorquetting /flowering	ready
		D10 floral cushion control	stem control tissue from 3.5 yr Sca6, tree was post-jorquetting /flowering	ready
		901F chupon OT control	herbaceous stem tissue located just below shoot apex from 1.8 yr Sca6, tree was post-jorquetting/flowering	needs clean? And DNase
10	Stress #1--SA treatment (Scavina6)
		24_1_S6_P1.1	Scavina6 RC A leaf 24 hrs past 1mM SA trt p1	pooled--needs DNase
		24_1_S6_P2.1	Scavina6 RC A leaf 24 hrs past 1mM SA trt p2	pooled--needs DNase
		24_2_S6_P1.1	Scavina6 RC A leaf 24 hrs past 2mM SA trt p1	pooled--needs DNase
		24_2_S6_P2.2	Scavina6 RC B leaf 24 hrs past 2mM SA trt p1	pooled--needs DNase
		24_1_S6_P1.3	Scavina6 RC C leaf 24 hrs past 1mM SA trt p1	pooled--needs DNase
		24_1_S6_P2.2	Scavina6 RC B leaf 24 hrs past 1mM SA trt p2	pooled--needs DNase
		24_2_S6_P1.2	Scavina6 RC B leaf 24 hrs past 2mM SA trt p1	pooled--needs DNase
		24_1_S6_P1.5	Scavina6 RC E leaf 24 hrs past 1mM SA trt p1	pooled--needs DNase
		24_2_S6_P1.3	Scavina6 RC C leaf 24 hrs past 2mM SA trt p1	pooled--needs DNase
		24_2_S6_P2.3	Scavina6 RC C leaf 24 hrs past 2mM SA trt p2	pooled--needs DNase
		24_1_S6_P2.4	Scavina6 RC D leaf 24 hrs past 1mM SA trt p2	pooled--needs DNase
		24_2_S6_P2.1	Scacvina6 RC A leaf 24 hrs past 2mM SA trt p2	pooled--needs DNase
		48_1_S6_P1.2	Scavina6 RC B leaf 48 hrs past 1mM SA trt p1	pooled--needs DNase
		48_1_S6_P1.1	Scavina6 RC A leaf 48 hrs past 1mM SA trt p1	pooled--needs DNase
		48_2_S6_P1.2	Scavina6 RC B leaf 48 hrs past 2mM SA trt p1	pooled--needs DNase
		48_2_S6_P1.1	Scavina6 RC A leaf 48 hrs past 2mM SA trt p1	pooled--needs DNase
		48_1_S6_P1.3	Scavina6 RC C leaf 48 hrs past 1mM SA trt p1	pooled--needs DNase
		48_1_S6_P2.1	Scavina6 RC A leaf 48 hrs past 1mM SA trt p2	pooled--needs DNase
		48_2_S6_P1.3	Scavina6 RC C leaf 48 hrs past 2mM SA trt p1	pooled--needs DNase
		48_2_S6_P2.1	Scavina6 RC A leaf 48 hrs past 2mM SA trt p2	pooled--needs DNase
		48_2_S6_P2.2	Scavina6 RC B leaf 48 hrs past 2mM SA trt p2	pooled--needs DNase
		48_1_S6_P2.2	Scavina6 RC B leaf 48 hrs past 1mM SA trt p2	pooled--needs DNase
11	Stress #2--cation deficiency (-Zn, -Fe, -Zn-Fe, Scavina6)
		-Zn roots BR1	Scavina6 RC grown hydroponically w/o zinc; 10 - 15 cm root tip (all white root)	needs DNase trt
		-Fe roots BR2	Scavina6 RC grown hydroponically w/o iron; 10 - 15 cm root tip (all white root)	needs DNase trt
		-Zn -Fe roots BR4	Scavina6 RC grown hydroponically w/o zinc nor iron; 10 - 15 cm root tip (all white root)	needs DNase trt
		-Zn stem BR1	Scavina6 RC grown hydroponically w/o zinc; stem/root collar	needs DNase trt
		-Fe stem BR3	Scavina6 RC grown hydroponically w/o iron; stem/root collar	needs DNase trt
		-Zn -Fe stem BR1	Scavina6 RC grown hydroponically w/o zinc nor iron; stem/root collar	needs DNase trt
		-Zn leaf BR2	Scavina6 RC grown hydroponically w/o zinc; St E leaf	needs DNase trt
		-Fe leaf BR4	Scavina6 RC grown hydroponically w/o iron; St E leaf	needs DNase trt
		-Zn -Fe leaf BR3	Scavina6 RC grown hydroponically w/o zinc nor iron; St E leaf	needs DNase trt
12	Stress #3--drought/cold/heat/flood/salinity (Scavina 6)
		12-6 Drought #1 Shoot + Root	Scavina6 ~3 mo. old orthotrophic cutting water removed for 5 days; plant was showing mild wilting symtoms, entire shoot (less e leaves remaining from original cutting) and root harvested as a sample	needs pool/DNase trt
		12-7 Drought #1 E leaf	Scavina6 ~3 mo. old orthotrophic cutting water removed for 5 days; plant was showing mild wilting symtoms, partial E leaves on parent tree that came with cutting	needs pool/DNase trt
		12-8 Drought #2 Shoot + Root	Scavina6 ~3 mo. old orthotrophic cutting water removed for 5 days; plant was showing more severe wilting symtoms, entire shoot (less e leaves remaining from original cutting) and root harvested as a sample	needs pool/DNase trt
		12-10 Cold stress Shoot + Root	Scavina6 ~3 mo. old ortho cutting exposed to 0°C for ~40 hours and showing signs of stress, shoot and root systems	needs pool/DNase trt
		12-12 Heat stress Shoot + Root	Scavina6 ~3 mo. old ortho cutting exposed to 60°C for ~1 hour and showing signs of stress, root and shoot systems collection	needs pool/DNase trt
		12-14 Flood stress Shoot + Root	Scavina6 ~3 mo. old ortho cutting flooded with nutrient water (pot placed in bucket of water with water level ~1cm above media level) for ~66 hrs, plant showed stress symptoms, entire shoot (less e leaves remaining from original cutting) and root harvested as a sample	needs pool/DNase trt
		12-15 Flood stress E leaf	Scavina6 ~3 mo. old ortho cutting flooded with nutrient water (pot placed in bucket of water with water level ~1cm above media level) for ~66 hrs, plant showed stress symptoms, original cutting E leaves collection	needs pool/DNase trt
		12-16 Salinity stress Shoot + Root	Scavina6 ~3 mo. old ortho cutting water for 2 days with 600 mM NaCl and harvested on day 4, plant showed stress symptoms, entire shoot (less e leaves remaining from original cutting) and root harvested as a sample	needs pool/DNase trt
13	open pollenated pool (maternally Scavina6)
		13-1 Sca6 Maternal seedling Stage A leaf Rep1	St A leaf from 3 month old maternally Sca6 seedling	needs pool/DNase trt
		13-3 Sca6 Maternal Seedling Stage E leaf Rep1	St E leaf from 3 month old maternally Sca6 seedling	needs pool/DNase trt
		13-4 Sca6 Maternal Seedling Ortho Apex (OT) Rep1	orthotrophic terminal apex from ~3 mo. maternally Sca6 seedling	needs pool/DNase trt
		13-5 Sca6 Maternal Seedlings Root Rep1	entire root system from ~3 mo. maternally Sca6 seedling	needs pool/DNase trt
		13-6 Sca6 Maternal Seedling Stem (herbacious) Rep1	stem tissue from ~3 mo. maternally Sca6 seedling	needs clean/pool/DNase trt

## Sheet: Table S7
Table S7. Primers used to clone TcCSE (SCA-6_Chr6v1_17513) and their cut sites.
Primer name	Sequence (5' - 3')
TcCSE_for	GGGGTCTCCTGCCATGGAAGGCGAAAAGCCTGC
TcCSE_rev	CCGGTCTCCGTAACTAACACTTTTTAGAACCATACCTC
PDK_BsaI_for	GGACTAGTTGCCGGAGACCCACAGGTCTCCGCAACTCGAGGAATTCGGTACCCC
PDK_BsaI_rev	GGGTTAACGTAAGGAGACCTGTGGGTCTCCTAGTTCTAGAGGATCCAAGCTTATCGA
SpeI
HpaI
BsaI
Overang resulting from BsaI digestion

## Sheet: Table S8
Table S8: Annotated MS2 fragmentation patterns from LC-MS/MS data collected during zoospore infection.
	Spectrum obtained from this work			Spectra obtained from MassBank Europe						Spectrum obtained from MassBank North America
				https://massbank.eu/MassBank/						https://mona.fiehnlab.ucdavis.edu/
				Complete spectra to the right of this table						Complete spectra to the right of this table			MassBank Europe spectra with diagnostic fragments in bold
Ion source:	ESI
Mode:	negative			Not likely		More likely		More likely		Most likely			Caffeic acid
				Candidate ID: Caffeic acid		Candidate ID: Theophylline		Candidate ID: Paraxanthine		Candidate ID: Theobromine			MSBNK-RIKEN-PR307093
	Compound in zoospore droplet			MassBank entry: "MSBNK-RIKEN-PR307093"		MassBank entry: "MSBNK-Eawag-EQ363254"		MassBank entry: "MSBNK-RIKEN_ReSpect-PT210300"		MassBank entry: "LU094156"			https://massbank.eu/MassBank/RecordDisplay?id=MSBNK-RIKEN-PR307093&dsn=RIKEN
Ion	m/z	int.	rel.int.	Diagnostic fragment mass	Mass diff. (Da)	Diagnostic fragment mass	Mass diff. (Da)	Diagnostic fragment mass	Mass diff. (Da)	Diagnostic fragment mass	Mass diff. (Da)		PRECURSOR_M/Z
Precursor	179.057	na	na	179.035	0.02208	179.057	0	179.057	0.00048	179.057	0		179.035
MS2	164.013	2401	999	na	na	164.034	0.02091	164.033	0.02011	164.034	0.02081			m/z	int.	rel. int.
MS2	122.021	876	364.55	na	na	122.036	0.01466	122.036	0.01426	122.036	0.01456			135.045	1000	999
MS2	135.014	453	188.442	135.045	0.03087	135.008	0.0067	135.013	0.0017	135.007	0.0068			179.035	223	223
MS2	94.0303	318	132.323	na	na	94.0411	0.01076	na	na	94.0411	0.01076			134.037	82	82
MS2	107	236	98.273	107.048	0.04787	107.012	0.01232	107.011	0.01132	107.013	0.01242			136.049	65	65
MS2	92.0148	96	39.99	na	na	92.0254	0.01064	na	na	92.0254	0.01064			179.027	57	57
MS2	67.0229	59	24.708	na	na	67.0302	0.00726	na	na	67.0302	0.00726			105.034	18	18
MS2	120.004	30	12.543	na	na	120.02	0.016	na	na	120.02	0.0158			107.048	18	18
MS2	65.0078	28	11.552	na	na	na	na	na	na	65.0146	0.00679			137.048	10	10
MS2	55.0245	19	7.709	na	na	na	na	na	na	na	na			106.044	9	9
MS2	178.927	6	2.435	na	na	na	na	178.889	0.0381	na	na			133.027	9	9
MS2	78.7644	3	1.042	na	na	na	na	na	na	na	na			107.055	6	6
MS2	116.92	2	0.635	na	na	na	na	na	na	na	na			118.581	6	6
														133.631	6	6
				Theobromine is the most likely candidate due to reported presence in Theobroma cacao (see main text).										89.0391	5	5
				Theophylline and paraxanthine, both dimethylxanthines and isomers of theobromine, cannot be ruled out completely with this information alone.										108.054	5	5
													Theophylline
													MSBNK-Eawag-EQ363254
													https://massbank.eu/MassBank/RecordDisplay?id=MSBNK-Eawag-EQ363254
													PRECURSOR_M/Z
													179.057
														m/z	int.	rel.int.
														164.034	88600288	999
														179.058	60872856	686
														122.036	49439308	557
														94.0411	7.79764e+06	87
														135.008	4764453	53
														135.031	2.45689e+06	27
														79.0177	2.38345e+06	26
														136.039	1.65146e+06	18
														140.047	1.51166e+06	17
														65.9986	1.11608e+06	12
														121.028	719929	8
														67.0302	560273	6
														107.012	383638	4
														120.02	406103	4
														109.028	304913	3
														80.0255	191340	2
														92.0254	261271	2
														66.0098	122502	1
														68.0143	122278	1
														123.04	168120	1
														124.015	158764	1
														165.031	104008	1
													Paraxanthine
													MSBNK-RIKEN_ReSpect-PT210300
													https://massbank.eu/MassBank/RecordDisplay?id=MSBNK-RIKEN_ReSpect-PT210300&dsn=RIKEN_ReSpect
													PRECURSOR_M/Z
													179.057
														m/z	int.	rel.int.
														122.036	85.15	999
														179.057	84.99	997
														164.033	18.94	222
														161.886	10.38	122
														108.023	5.052	59
														178.889	4.774	56
														162.891	3.742	44
														107.011	3.488	41
														135.013	3.067	36
														178.863	2.705	32
													Theobromine
													LU094156
													https://mona.fiehnlab.ucdavis.edu/spectra/display/LU094156
													PRECURSOR_M/Z
													179.057
														m/z	int.	rel.int.
														122.036	100	999
														94.0411	93.4856	933.921
														164.034	82.7557	826.73
														79.0176	79.984	799.041
														65.9986	77.5683	774.907
														135.031	66.4947	664.283
														135.007	59.9244	598.644
														67.0302	15.6632	156.475
														92.0254	13.9411	139.272
														66.0098	12.4308	124.184
														69.0095	10.9296	109.187
														136.039	8.71741	87.0869
														120.02	7.24902	72.4177
														123.007	6.45011	64.4366
														179.058	5.97255	59.6658
														107.013	5.64577	56.4012
														121.028	2.6906	26.8791
														109.028	2.36187	23.5951
														124.015	2.16078	21.5862
														140.047	1.69919	16.9749
														65.0146	1.57755	15.7597
														67.0176	1.41913	14.1771
														68.0142	1.22073	12.1951
														85.0408	0.92988	9.2895

## Sheet: Table S9
Table S9. Genes in the top 1% of their respective PBS distributions that also overlap a differentially expressed gene
Gene	Desc	Population	Contrast
SCA-6_Chr7v1_20378.1	G2OX1_PEARecName: Full=Gibberellin 2-beta-dioxygenase 1; AltName: Full=GA 2-oxidase 1; AltName: Full=Gibberellin 2-beta-hydroxylase 1; AltName: Full=Gibberellin 2-oxidase 1; AltName: Full=Protein SLENDER	Guiana	Both
SCA-6_Chr8v1_21651.1	CYQ32_CATRORecName: Full=Cytochrome P450 81Q32; Short=CrCYP81Q32	Guiana	Both
SCA-6_Chr9v1_24198.1	GLR26_ARATHRecName: Full=Glutamate receptor 2.6; AltName: Full=Ligand-gated ion channel 2.6; Flags: Precursor	Guiana	Both
SCA-6_Chr9v1_23801.1	Y5005_ARATHRecName: Full=Probable receptor-like protein kinase At5g20050; Flags: Precursor	Guiana	Both
SCA-6_Chr1v1_03937.1	DTX43_ARATHRecName: Full=Protein DETOXIFICATION 43; Short=AtDTX43; AltName: Full=Multidrug and toxic compound extrusion protein 43; Short=MATE protein 43; AltName: Full=Protein FERRIC REDUCTASE DEFECTIVE 3; Short=AtFRD3; AltName: Full=Protein MANGANESE ACCUMULATOR 1	Guiana	Both
SCA-6_Chr1v1_03935.1	---NA---	Guiana	Both
SCA-6_Chr5v1_15425.1	DIR3_ARATHRecName: Full=Dirigent protein 3; Short=AtDIR3; Flags: Precursor	Guiana	Both
SCA-6_Chr6v1_18822.1	DTX40_ARATHRecName: Full=Protein DETOXIFICATION 40; Short=AtDTX40; AltName: Full=Multidrug and toxic compound extrusion protein 40; Short=MATE protein 40	Guiana	Phenotype
SCA-6_Chr9v1_24189.1	TPS11_ARATHRecName: Full=Probable alpha,alpha-trehalose-phosphate synthase	Guiana	Phenotype
SCA-6_Chr8v1_21796.1	BXL7_ARATHRecName: Full=Probable beta-D-xylosidase 7; Short=AtBXL7; Flags: Precursor	Guiana	Phenotype
SCA-6_Chr8v1_21676.1	MIZ1_ARATHRecName: Full=Protein MIZU-KUSSEI 1	Guiana	Phenotype
SCA-6_Chr9v1_23614.1	MAOX_POPTRRecName: Full=NADP-dependent malic enzyme; Short=NADP-ME	Guiana	Phenotype
SCA-6_Chr2v1_06901.1	REM41_ORYSJRecName: Full=Remorin 4.1; Short=OsREM4.1; AltName: Full=Remorin group 4 member 1	Guiana	Phenotype
SCA-6_Chr10v1_27369.1	---NA---	Guiana	Phenotype
SCA-6_Chr3v1_09066.1	DRE1D_ARATHRecName: Full=Dehydration-responsive element-binding protein 1D; Short=Protein DREB1D; AltName: Full=C-repeat/dehydration-responsive element-binding factor 4; Short=C-repeat-binding factor 4; Short=CRT/DRE-binding factor 4	Guiana	Phenotype
SCA-6_Chr8v1_21652.1	CYQ32_CATRORecName: Full=Cytochrome P450 81Q32; Short=CrCYP81Q32	Guiana	Phenotype
SCA-6_Chr8v1_21520.1	DTX48_ARATHRecName: Full=Protein DETOXIFICATION 48; Short=AtDTX48; AltName: Full=Multidrug and toxic compound extrusion protein 48; Short=MATE protein 48; AltName: Full=Protein ABNORMAL SHOOT 4; AltName: Full=Protein BUSH-AND-CHLOROTIC-DWARF 1; Short=Protein BCD1; AltName: Full=Protein ZRIZI	Guiana	Phenotype
SCA-6_Chr9v1_24025.1	DNJB4_MOUSERecName: Full=DnaJ homolog subfamily B member 4	Guiana	Phenotype
SCA-6_Chr2v1_06902.1	---NA---	Guiana	Phenotype
SCA-6_Chr5v1_15710.1	---NA---	Guiana	Phenotype
SCA-6_Chr6v1_18824.1	UGPI6_ARATHRecName: Full=Uncharacterized GPI-anchored protein At1g61900; Flags: Precursor	Guiana	Phenotype
SCA-6_Chr8v1_21212.1	SYT1_ARATHRecName: Full=Synaptotagmin-1; AltName: Full=NTMC2T1.1; AltName: Full=Synaptotagmin A	Guiana	Phenotype
SCA-6_Chr1v1_00496.1	PER10_ARATHRecName: Full=Peroxidase 10; Short=Atperox P10; AltName: Full=ATP5a; Flags: Precursor	Guiana	Phenotype
SCA-6_Chr6v1_16921.1	BBE8_ARATHRecName: Full=Berberine bridge enzyme-like 8; Short=AtBBE-like 8; Flags: Precursor	Guiana	Treatment
SCA-6_Chr5v1_15504.1	LIPG1_ARATHRecName: Full=Receptor-like kinase LIP1; AltName: Full=Protein LOST IN POLLEN TUBE GUIDANCE 1; Short=AtLIP1	Guiana	Treatment
SCA-6_Chr2v1_05252.1	---NA---	Guiana	Treatment
SCA-6_Chr6v1_18826.1	---NA---	Guiana	Treatment
SCA-6_Chr2v1_06567.1	NRT25_ARATHRecName: Full=High affinity nitrate transporter 2.5; Short=AtNRT2:5	Guiana	Treatment
SCA-6_Chr6v1_18825.1	UGPI6_ARATHRecName: Full=Uncharacterized GPI-anchored protein At1g61900; Flags: Precursor	Guiana	Treatment
SCA-6_Chr2v1_07047.1	MIOX1_ARATHRecName: Full=Inositol oxygenase 1; AltName: Full=Myo-inositol oxygenase 1; Short=AtMIOX1; Short=MI oxygenase 1	Guiana	Treatment
SCA-6_Chr4v1_12850.1	AO1_ARATHRecName: Full=Primary amine oxidase 1; Short=AtAO1; Flags: Precursor	Guiana	Treatment
SCA-6_Chr9v1_23504.1	---NA---	Guiana	Treatment
SCA-6_Chr4v1_12928.1	HFA6B_ARATHRecName: Full=Heat stress transcription factor A-6b; Short=AtHsfA6b; AltName: Full=AtHsf-07	Guiana	Treatment
SCA-6_Chr4v1_12888.1	YOAA_BACSURecName: Full=Uncharacterized N-acetyltransferase YoaA	Guiana	Treatment
SCA-6_Chr4v1_11948.1	ELP5_ARATHRecName: Full=Elongator complex protein 5; Short=AtELP5; AltName: Full=Elongator component 5	Guiana	Treatment
SCA-6_Chr9v1_24236.1	---NA---	Guiana	Treatment
SCA-6_Chr8v1_21585.1	E70A1_ARATHRecName: Full=Exocyst complex component EXO70A1; Short=AtExo70a1; AltName: Full=Exocyst subunit Exo70 family protein A1	Guiana	Treatment
SCA-6_Chr2v1_06763.1	---NA---	Guiana	Treatment
SCA-6_Chr9v1_23394.1	---NA---	Guiana	Treatment
SCA-6_Chr7v1_20316.1	IMP1L_MOUSERecName: Full=Mitochondrial inner membrane protease subunit 1; AltName: Full=IMP1-like protein	Guiana	Treatment
SCA-6_Chr1v1_02057.1	EPFL9_ARATHRecName: Full=EPIDERMAL PATTERNING FACTOR-like protein 9; Short=EPF-like protein 9; Contains: RecName: Full=Stomagen; Flags: Precursor	Guiana	Treatment
SCA-6_Chr6v1_17972.1	KASC2_ARATHRecName: Full=3-oxoacyl-	Iquitos	Both
SCA-6_Chr4v1_13473.1	OP162_ARATHRecName: Full=Outer envelope pore protein 16-2, chloroplastic; AltName: Full=Chloroplastic outer envelope pore protein of 16 kDa 2; Short=AtOEP16-2; Short=OEP16-2; AltName: Full=Outer plastid envelope protein 16-S; Short=AtOEP16-S; Short=Seeds outer plastid envelope protein 16	Iquitos	Both
SCA-6_Chr4v1_13562.1	GOLS2_ARATHRecName: Full=Galactinol synthase 2; Short=AtGolS2; Short=GolS-2	Iquitos	Both
SCA-6_Chr3v1_08255.1	VDAC2_SOLTURecName: Full=Mitochondrial outer membrane protein porin of 36 kDa; AltName: Full=POM 36; AltName: Full=Voltage-dependent anion-selective channel protein; Short=VDAC	Iquitos	Both
SCA-6_Chr6v1_17831.1	PPSP2_ARATHRecName: Full=Inorganic pyrophosphatase 2; Short=AtPPsPase2; Short=PPi phosphatase 2; Short=Pyrophosphate-specific phosphatase 2	Iquitos	Both
SCA-6_Chr6v1_17727.1	---NA---	Iquitos	Both
SCA-6_Chr6v1_17711.1	---NA---	Iquitos	Phenotype
SCA-6_Chr9v1_23807.1	---NA---	Iquitos	Phenotype
SCA-6_Chr5v1_13754.1	LRK64_ARATHRecName: Full=Lectin-domain containing receptor kinase VI.4; Short=LecRK-VI.4; AltName: Full=Lectin receptor kinase A4.3; Flags: Precursor	Iquitos	Phenotype
SCA-6_Chr6v1_18087.1	NPR4_ORYSJRecName: Full=Ankyrin repeat-containing protein NPR4; Short=OsNPR4	Iquitos	Phenotype
SCA-6_Chr6v1_17719.1	IQD31_ARATHRecName: Full=Protein IQ-DOMAIN 31	Iquitos	Phenotype
SCA-6_Chr6v1_17721.1	---NA---	Iquitos	Phenotype
SCA-6_Chr4v1_13510.1	---NA---	Iquitos	Phenotype
SCA-6_Chr6v1_17720.1	---NA---	Iquitos	Phenotype
SCA-6_Chr6v1_17928.1	NSP1_MEDTRRecName: Full=Nodulation-signaling pathway 1 protein	Iquitos	Phenotype
SCA-6_Chr6v1_18082.1	MTEFH_ARATHRecName: Full=Transcription termination factor MTEF18, mitochondrial; AltName: Full=Mitochondrial transcription termination factor 18; AltName: Full=Protein SUPPRESSOR OF HOT1-4 1; Flags: Precursor	Iquitos	Phenotype
SCA-6_Chr4v1_13632.1	ASPR1_ORYSJRecName: Full=Aspartic proteinase oryzasin-1; Flags: Precursor	Iquitos	Phenotype
SCA-6_Chr4v1_12311.1	RGA_ARATHRecName: Full=DELLA protein RGA; AltName: Full=GAI-related sequence; AltName: Full=GRAS family protein 10; Short=AtGRAS-10; AltName: Full=Repressor on the ga1-3 mutant; AltName: Full=Restoration of growth on ammonia protein 1	Iquitos	Phenotype
SCA-6_Chr8v1_21910.1	---NA---	Iquitos	Phenotype
SCA-6_Chr6v1_17936.1	Y1725_ARATHRecName: Full=Putative receptor-like protein kinase At1g72540	Iquitos	Phenotype
SCA-6_Chr8v1_21676.1	MIZ1_ARATHRecName: Full=Protein MIZU-KUSSEI 1	Iquitos	Treatment
SCA-6_Chr6v1_18826.1	---NA---	Iquitos	Treatment
SCA-6_Chr1v1_03937.1	DTX43_ARATHRecName: Full=Protein DETOXIFICATION 43; Short=AtDTX43; AltName: Full=Multidrug and toxic compound extrusion protein 43; Short=MATE protein 43; AltName: Full=Protein FERRIC REDUCTASE DEFECTIVE 3; Short=AtFRD3; AltName: Full=Protein MANGANESE ACCUMULATOR 1	Iquitos	Treatment
SCA-6_Chr2v1_06567.1	NRT25_ARATHRecName: Full=High affinity nitrate transporter 2.5; Short=AtNRT2:5	Iquitos	Treatment
SCA-6_Chr5v1_15504.1	LIPG1_ARATHRecName: Full=Receptor-like kinase LIP1; AltName: Full=Protein LOST IN POLLEN TUBE GUIDANCE 1; Short=AtLIP1	Iquitos	Treatment
SCA-6_Chr1v1_03935.1	---NA---	Iquitos	Treatment
SCA-6_Chr7v1_20378.1	G2OX1_PEARecName: Full=Gibberellin 2-beta-dioxygenase 1; AltName: Full=GA 2-oxidase 1; AltName: Full=Gibberellin 2-beta-hydroxylase 1; AltName: Full=Gibberellin 2-oxidase 1; AltName: Full=Protein SLENDER	Iquitos	Treatment
SCA-6_Chr9v1_23508.1	TRL2_ORYSJRecName: Full=Thioredoxin-like 2, chloroplastic; AltName: Full=Lilium-type thioredoxin 2; AltName: Full=OsTrx19; Flags: Precursor	Iquitos	Treatment
SCA-6_Chr4v1_12850.1	AO1_ARATHRecName: Full=Primary amine oxidase 1; Short=AtAO1; Flags: Precursor	Iquitos	Treatment
SCA-6_Chr9v1_22877.1	HST_ARATHRecName: Full=Shikimate O-hydroxycinnamoyltransferase; AltName: Full=Hydroxycinnamoyl transferase; AltName: Full=Hydroxycinnamoyl-Coenzyme A shikimate/quinate hydroxycinnamoyltransferase	Marañón	Both
SCA-6_Chr4v1_13478.1	3)-beta-glucan endohydrolase; Short=(1-	Marañón	Both
SCA-6_Chr9v1_23382.1	---NA---	Marañón	Both
SCA-6_Chr4v1_12848.1	LERK4_ORYSJRecName: Full=G-type lectin S-receptor-like serine/threonine-protein kinase LECRK4; Short=OsLecRK4; AltName: Full=OsRLCK136; Flags: Precursor	Marañón	Both
SCA-6_Chr7v1_19625.1	CXXS1_ARATHRecName: Full=Thioredoxin-like protein CXXS1; Short=AtCXXS1; AltName: Full=Mono-cysteine thioredoxin 1	Marañón	Both
SCA-6_Chr9v1_26083.1	---NA---	Marañón	Phenotype
SCA-6_Chr7v1_19559.1	RGA4_SOLBURecName: Full=Putative disease resistance protein RGA4; AltName: Full=RGA4-blb	Marañón	Phenotype
SCA-6_Chr4v1_13562.1	GOLS2_ARATHRecName: Full=Galactinol synthase 2; Short=AtGolS2; Short=GolS-2	Marañón	Phenotype
SCA-6_Chr3v1_07944.1	ITN1_ARATHRecName: Full=Ankyrin repeat-containing protein ITN1; AltName: Full=Protein INCREASED TOLERANCE TO NACL	Marañón	Phenotype
SCA-6_Chr1v1_03122.1	LTI6A_ORYSJRecName: Full=Hydrophobic protein LTI6A; AltName: Full=Low temperature-induced protein 6A	Marañón	Phenotype
SCA-6_Chr9v1_23438.1	---NA---	Marañón	Phenotype
SCA-6_Chr4v1_13481.1	---NA---	Marañón	Phenotype
SCA-6_Chr9v1_22765.1	CIPKP_ARATHRecName: Full=CBL-interacting serine/threonine-protein kinase 25; AltName: Full=SNF1-related kinase 3.25; AltName: Full=SOS2-like protein kinase PKS25	Marañón	Phenotype
SCA-6_Chr9v1_25882.1	AXS2_ARATHRecName: Full=UDP-D-apiose/UDP-D-xylose synthase 2	Marañón	Phenotype
SCA-6_Chr2v1_04005.1	PCAP1_ARATHRecName: Full=Plasma membrane-associated cation-binding protein 1; Short=AtPCAP1; AltName: Full=Microtubule-destabilizing protein 25	Marañón	Phenotype
SCA-6_Chr9v1_22837.1	Y1561_ARATHRecName: Full=Probable LRR receptor-like serine/threonine-protein kinase At1g56130; Flags: Precursor	Marañón	Phenotype
SCA-6_Chr6v1_18670.1	---NA---	Marañón	Phenotype
SCA-6_Chr4v1_12026.1	RLP22_ARATHRecName: Full=Receptor like protein 22; Short=AtRLP22; Flags: Precursor	Marañón	Phenotype
SCA-6_Chr2v1_04006.1	MCM6_ARATHRecName: Full=DNA replication licensing factor MCM6; AltName: Full=Minichromosome maintenance protein 6; Short=AtMCM6	Marañón	Phenotype
SCA-6_Chr3v1_09981.1	PGL1A_ARATHRecName: Full=PGR5-like protein 1A, chloroplastic; AltName: Full=Ferredoxin-plastoquinone reductase 1; Flags: Precursor	Marañón	Phenotype
SCA-6_Chr4v1_13482.1	---NA---	Marañón	Phenotype
SCA-6_Chr9v1_25894.1	PCP_PONABRecName: Full=Lysosomal Pro-X carboxypeptidase; AltName: Full=Proline carboxypeptidase; AltName: Full=Prolylcarboxypeptidase; Short=PRCP; Flags: Precursor	Marañón	Phenotype
SCA-6_Chr4v1_11980.1	PP151_ARATHRecName: Full=Pentatricopeptide repeat-containing protein At2g13600	Marañón	Phenotype
SCA-6_Chr2v1_05419.1	EXOL5_ARATHRecName: Full=Protein EXORDIUM-like 5; Flags: Precursor	Marañón	Phenotype
SCA-6_Chr5v1_13933.1	PTR28_ARATHRecName: Full=Protein NRT1/ PTR FAMILY 5.6; Short=AtNPF5.6	Marañón	Phenotype
SCA-6_Chr7v1_19440.1	NIP1_ARATHRecName: Full=NEP1-interacting protein 1; AltName: Full=RING-H2 finger protein ATL26	Marañón	Phenotype
SCA-6_Chr9v1_22763.1	WRK76_ORYSIRecName: Full=WRKY transcription factor WRKY76; Short=OsWRKY76	Marañón	Phenotype
SCA-6_Chr5v1_15805.1	NFD4_ARATHRecName: Full=Protein NUCLEAR FUSION DEFECTIVE 4	Marañón	Phenotype
SCA-6_Chr2v1_05433.1	CSTR4_ARATHRecName: Full=CMP-sialic acid transporter 4; Short=CMP-SA-Tr 4; Short=CMP-Sia-Tr 4	Marañón	Phenotype
SCA-6_Chr4v1_13483.1	BZP53_ARATHRecName: Full=bZIP transcription factor 53; Short=AtbZIP53	Marañón	Treatment
SCA-6_Chr2v1_05388.1	NAKR1_ARATHRecName: Full=Protein SODIUM POTASSIUM ROOT DEFECTIVE 1; Short=NaKR1; AltName: Full=Heavy metal-associated plant protein 2; Short=AtHPP02; AltName: Full=Nuclear-enriched phloem companion cell gene 6; Short=NPCC6	Marañón	Treatment
SCA-6_Chr9v1_22876.1	HST_TOBACRecName: Full=Shikimate O-hydroxycinnamoyltransferase; AltName: Full=Hydroxycinnamoyl transferase; AltName: Full=Hydroxycinnamoyl-Coenzyme A shikimate/quinate hydroxycinnamoyltransferase	Marañón	Treatment
SCA-6_Chr2v1_03999.1	PYRG_DICDIRecName: Full=CTP synthase; AltName: Full=CTP synthetase; AltName: Full=UTP--ammonia ligase	Marañón	Treatment
SCA-6_Chr1v1_03203.1	NAC43_ARATHRecName: Full=NAC domain-containing protein 43; Short=ANAC043; AltName: Full=Protein EMBRYO DEFECTIVE 2301; AltName: Full=Protein NAC SECONDARY WALL THICKENING PROMOTING FACTOR 1	Marañón	Treatment
SCA-6_Chr9v1_23446.1	CFIS1_ARATHRecName: Full=Pre-mRNA cleavage factor Im 25 kDa subunit 1; AltName: Full=Cleavage and polyadenylation specificity factor 25 kDa subunit; Short=AtCFI-25; Short=CFIm-25; Short=CPSF 25 kDa subunit; AltName: Full=Cleavage and polyadenylation specificity factor subunit 25	Marañón	Treatment
SCA-6_Chr2v1_05143.1	ZAT10_ARATHRecName: Full=Zinc finger protein ZAT10; AltName: Full=Salt-tolerance zinc finger	Marañón	Treatment
SCA-6_Chr5v1_13813.1	TGT3A_ARATHRecName: Full=Trihelix transcription factor GT-3a; AltName: Full=Trihelix DNA-binding protein GT-3a	Marañón	Treatment
SCA-6_Chr3v1_10161.1	WRK22_ARATHRecName: Full=WRKY transcription factor 22; AltName: Full=WRKY DNA-binding protein 22	Marañón	Treatment
SCA-6_Chr5v1_16717.1	GDL2_ARATHRecName: Full=GDSL esterase/lipase At1g09390; AltName: Full=Extracellular lipase At1g09390; Flags: Precursor	Marañón	Treatment
SCA-6_Chr8v1_21048.1	RAD_ANTMARecName: Full=Transcription factor RADIALIS	Marañón	Treatment
SCA-6_Chr9v1_22843.1	---NA---	Marañón	Treatment
SCA-6_Chr9v1_23138.1	ZIP4_ARATHRecName: Full=Zinc transporter 4, chloroplastic; AltName: Full=ZRT/IRT-like protein 4; Flags: Precursor	Marañón	Treatment
SCA-6_Chr1v1_03088.1	CB21_MAIZERecName: Full=Chlorophyll a-b binding protein 1, chloroplastic; AltName: Full=LHCII type I CAB-1; Short=LHCP; Flags: Precursor	Marañón	Treatment
SCA-6_Chr9v1_23321.1	FMO1_ARATHRecName: Full=Probable flavin-containing monooxygenase 1	Nanay	Both
SCA-6_Chr6v1_18506.1	---NA---	Nanay	Both
SCA-6_Chr6v1_18722.1	NES2_FRAANRecName: Full=(3S,6E)-nerolidol synthase 2, chloroplastic/mitochondrial; Short=FaNES2; Flags: Precursor	Nanay	Both
SCA-6_Chr9v1_23412.1	C7A15_ARATHRecName: Full=Cytochrome P450 72A15	Nanay	Both
SCA-6_Chr6v1_18853.1	3)-beta-glucan endohydrolase; Short=(1-	Nanay	Both
SCA-6_Chr2v1_04793.1	RADL6_ARATHRecName: Full=Protein RADIALIS-like 6; Short=AtRL6; Short=Protein RAD-like 6; AltName: Full=Protein RADIALIS-LIKE SANT/MYB 3; Short=Protein RSM3	Nanay	Both
SCA-6_Chr5v1_14200.1	HST_ARATHRecName: Full=Shikimate O-hydroxycinnamoyltransferase; AltName: Full=Hydroxycinnamoyl transferase; AltName: Full=Hydroxycinnamoyl-Coenzyme A shikimate/quinate hydroxycinnamoyltransferase	Nanay	Phenotype
SCA-6_Chr6v1_17257.1	TGS1_RATRecName: Full=Trimethylguanosine synthase; AltName: Full=Nuclear receptor coactivator 6-interacting protein; AltName: Full=PRIP-interacting protein with methyltransferase motif; Short=PIMT; Short=PIPMT	Nanay	Phenotype
SCA-6_Chr1v1_01460.1	MTDH_FRAANRecName: Full=Probable mannitol dehydrogenase; AltName: Full=NAD-dependent mannitol dehydrogenase	Nanay	Phenotype
SCA-6_Chr5v1_13826.1	CAX1_ARATHRecName: Full=Vacuolar cation/proton exchanger 1; AltName: Full=Ca(2+)/H(+) antiporter CAX1; AltName: Full=Ca(2+)/H(+) exchanger 1; AltName: Full=Protein CATION EXCHANGER 1; AltName: Full=Protein RARE COLD INDUCIBLE 4	Nanay	Phenotype
SCA-6_Chr1v1_00895.1	AGO5_ARATHRecName: Full=Protein argonaute 5	Nanay	Phenotype
SCA-6_Chr9v1_23317.1	RBOHE_ARATHRecName: Full=Respiratory burst oxidase homolog protein E; AltName: Full=NADPH oxidase RBOHE; Short=AtRBOHE	Nanay	Phenotype
SCA-6_Chr7v1_20686.1	---NA---	Nanay	Phenotype
SCA-6_Chr6v1_17838.1	GLYR2_ARATHRecName: Full=Glyoxylate/succinic semialdehyde reductase 2, chloroplastic; Short=AtGLYR2; Short=AtGR2; Short=SSA reductase 2; Flags: Precursor	Nanay	Phenotype
SCA-6_Chr7v1_20408.1	GSTXC_TOBACRecName: Full=Probable glutathione S-transferase parC; AltName: Full=Auxin-regulated protein parC	Nanay	Phenotype
SCA-6_Chr5v1_14196.1	---NA---	Nanay	Phenotype
SCA-6_Chr2v1_05435.1	XCP1_ARATHRecName: Full=Cysteine protease XCP1; AltName: Full=Xylem cysteine peptidase 1; Short=AtXCP1; Flags: Precursor	Nanay	Phenotype
SCA-6_Chr2v1_04314.1	UGT1_GARJARecName: Full=Crocetin glucosyltransferase, chloroplastic; AltName: Full=UDP-glucose glucosyltransferase 1; Short=GjUGT1; AltName: Full=UDP-glycosyltransferase 75L6; Flags: Precursor	Nanay	Phenotype
SCA-6_Chr10v1_27478.1	DRL4_ARATHRecName: Full=Putative disease resistance protein At1g50180	Nanay	Phenotype
SCA-6_Chr3v1_10151.1	MYB86_ARATHRecName: Full=Transcription factor MYB86; AltName: Full=Myb homolog 4; Short=AtMyb4; AltName: Full=Myb-related protein 86; Short=AtMYB86	Nanay	Phenotype
SCA-6_Chr4v1_11408.1	PTR53_ARATHRecName: Full=Protein NRT1/ PTR FAMILY 2.11; Short=AtNPF2.11; AltName: Full=Nitrate transporter 1.10; AltName: Full=Protein GLUCOSINOLATE TRANSPORTER-2	Nanay	Phenotype
SCA-6_Chr6v1_18470.1	ROMT_VITVIRecName: Full=Trans-resveratrol di-O-methyltransferase; AltName: Full=Resveratrol O-methyltransferase; Short=ROMT; Short=VvROMT	Nanay	Phenotype
SCA-6_Chr1v1_00194.1	FPP5_ARATHRecName: Full=Filament-like plant protein 5; Short=AtFPP5	Nanay	Phenotype
SCA-6_Chr10v1_27477.1	DRL4_ARATHRecName: Full=Putative disease resistance protein At1g50180	Nanay	Phenotype
SCA-6_Chr1v1_00182.1	---NA---	Nanay	Phenotype
SCA-6_Chr5v1_14033.1	XB31_ARATHRecName: Full=Putative E3 ubiquitin-protein ligase XBAT31; AltName: Full=Ankyrin repeat domain and RING finger-containing protein XBAT31; AltName: Full=Protein XB3 homolog 1; AltName: Full=RING-type E3 ubiquitin transferase XB31	Nanay	Phenotype
SCA-6_Chr7v1_19902.1	---NA---	Nanay	Phenotype
SCA-6_Chr1v1_00742.1	SQE2_PANGIRecName: Full=Squalene monooxygenase SE2; AltName: Full=Squalene epoxidase 2; Short=PgSQE2; Short=SE2	Nanay	Phenotype
SCA-6_Chr6v1_17157.1	TCPG_ARATHRecName: Full=T-complex protein 1 subunit gamma; Short=TCP-1-gamma; AltName: Full=CCT-gamma; AltName: Full=Chaperonin CCT3	Nanay	Phenotype
SCA-6_Chr7v1_19436.1	LERK4_ORYSJRecName: Full=G-type lectin S-receptor-like serine/threonine-protein kinase LECRK4; Short=OsLecRK4; AltName: Full=OsRLCK136; Flags: Precursor	Nanay	Phenotype
SCA-6_Chr6v1_17798.1	PP326_ARATHRecName: Full=Pentatricopeptide repeat-containing protein At4g19890	Nanay	Phenotype
SCA-6_Chr2v1_04940.1	SCO2_ARATHRecName: Full=Protein disulfide-isomerase SCO2; AltName: Full=Protein SNOWY COTYLEDON 2; Flags: Precursor	Nanay	Treatment
SCA-6_Chr1v1_00814.1	LRK91_ARATHRecName: Full=L-type lectin-domain containing receptor kinase IX.1; Short=LecRK-IX.1; Flags: Precursor	Nanay	Treatment
SCA-6_Chr6v1_18192.1	G2OX_PHACNRecName: Full=Gibberellin 2-beta-dioxygenase; AltName: Full=GA 2-oxidase; AltName: Full=Gibberellin 2-beta-hydroxylase; AltName: Full=Gibberellin 2-oxidase	Nanay	Treatment
SCA-6_Chr3v1_10145.1	SP1L2_ARATHRecName: Full=Protein SPIRAL1-like 2	Nanay	Treatment
SCA-6_Chr9v1_22615.1	TOP1_RICFERecName: Full=DNA topoisomerase 1; AltName: Full=DNA topoisomerase I; AltName: Full=Omega-protein; AltName: Full=Relaxing enzyme; AltName: Full=Swivelase; AltName: Full=Untwisting enzyme	Nanay	Treatment
SCA-6_Chr9v1_23630.1	DREB3_ARATHRecName: Full=Dehydration-responsive element-binding protein 3; AltName: Full=Protein TINY 2	Nanay	Treatment
SCA-6_Chr6v1_18592.1	PPO_MALDORecName: Full=Polyphenol oxidase, chloroplastic; Short=PPO; AltName: Full=Catechol oxidase; Flags: Precursor	Nanay	Treatment
SCA-6_Chr2v1_04313.1	UGT1_GARJARecName: Full=Crocetin glucosyltransferase, chloroplastic; AltName: Full=UDP-glucose glucosyltransferase 1; Short=GjUGT1; AltName: Full=UDP-glycosyltransferase 75L6; Flags: Precursor	Nanay	Treatment
SCA-6_Chr2v1_04790.1	USPAL_ARATHRecName: Full=Universal stress protein A-like protein	Nanay	Treatment
SCA-6_Chr9v1_24687.1	PPR21_ARATHRecName: Full=Pentatricopeptide repeat-containing protein At1g08070, chloroplastic; AltName: Full=Protein ORGANELLE TRANSCRIPT PROCESSING 82; Flags: Precursor	Nanay	Treatment
SCA-6_Chr9v1_24345.1	---NA---	Nanay	Treatment
SCA-6_Chr5v1_13868.1	---NA---	Nanay	Treatment
SCA-6_Chr9v1_24425.1	---NA---	Nanay	Treatment
SCA-6_Chr6v1_18790.1	TRPB1_ARATHRecName: Full=Tryptophan synthase beta chain 1, chloroplastic; Flags: Precursor	Nanay	Treatment

## Sheet: Table S10
Table S10. Genes in the top 1% of their respective population branch statistic (PBS) distributions.
Group	Gene	Type	PBS
Guiana	SCA-6_Chr4v1_12890.1	coding_pbs	1.88175
Guiana	SCA-6_Chr8v1_21579.1	coding_pbs	1.41232
Guiana	SCA-6_Chr3v1_09398.1	coding_pbs	1.39303
Guiana	SCA-6_Chr8v1_21220.1	coding_pbs	1.24899
Guiana	SCA-6_Chr7v1_20195.1	coding_pbs	1.18648
Guiana	SCA-6_Chr10v1_27308.1	coding_pbs	1.12137
Guiana	SCA-6_Chr3v1_10282.1	coding_pbs	1.12137
Guiana	SCA-6_Chr6v1_17180.1	coding_pbs	1.12137
Guiana	SCA-6_Chr9v1_23393.1	coding_pbs	1.12137
Guiana	SCA-6_Chr8v1_21586.1	coding_pbs	1.11742
Guiana	SCA-6_Chr1v1_00675.1	coding_pbs	1.11296
Guiana	SCA-6_Chr8v1_21651.1	coding_pbs	1.07611
Guiana	SCA-6_Chr8v1_22145.1	coding_pbs	1.07231
Guiana	SCA-6_Chr8v1_21614.1	coding_pbs	1.05238
Guiana	SCA-6_Chr1v1_01033.1	coding_pbs	1.04527
Guiana	SCA-6_Chr5v1_15238.1	coding_pbs	1.0382
Guiana	SCA-6_Chr8v1_21635.1	coding_pbs	1.03815
Guiana	SCA-6_Chr9v1_24188.1	coding_pbs	1.0353
Guiana	SCA-6_Chr9v1_23684.1	coding_pbs	1.01123
Guiana	SCA-6_Chr7v1_20377.1	coding_pbs	0.974097
Guiana	SCA-6_Chr2v1_07029.1	coding_pbs	0.969622
Guiana	SCA-6_Chr1v1_00737.1	coding_pbs	0.966142
Guiana	SCA-6_Chr1v1_00902.1	coding_pbs	0.966142
Guiana	SCA-6_Chr8v1_22208.1	coding_pbs	0.966142
Guiana	SCA-6_Chr8v1_21671.1	coding_pbs	0.956533
Guiana	SCA-6_Chr2v1_06600.1	coding_pbs	0.942423
Guiana	SCA-6_Chr10v1_27564.1	coding_pbs	0.930893
Guiana	SCA-6_Chr9v1_23507.1	coding_pbs	0.925788
Guiana	SCA-6_Chr8v1_21615.1	coding_pbs	0.918608
Guiana	SCA-6_Chr8v1_21613.1	coding_pbs	0.9176
Guiana	SCA-6_Chr1v1_00893.1	coding_pbs	0.916089
Guiana	SCA-6_Chr1v1_00435.1	coding_pbs	0.913435
Guiana	SCA-6_Chr2v1_06218.1	coding_pbs	0.906917
Guiana	SCA-6_Chr3v1_07691.1	coding_pbs	0.906917
Guiana	SCA-6_Chr2v1_06995.1	coding_pbs	0.902398
Guiana	SCA-6_Chr2v1_05423.1	coding_pbs	0.885264
Guiana	SCA-6_Chr8v1_21610.1	coding_pbs	0.871809
Guiana	SCA-6_Chr1v1_00323.1	coding_pbs	0.86992
Guiana	SCA-6_Chr4v1_11619.1	coding_pbs	0.86992
Guiana	SCA-6_Chr5v1_13669.1	coding_pbs	0.86992
Guiana	SCA-6_Chr8v1_21585.1	coding_pbs	0.867443
Guiana	SCA-6_Chr2v1_06598.1	coding_pbs	0.866979
Guiana	SCA-6_Chr7v1_20384.1	coding_pbs	0.865708
Guiana	SCA-6_Chr3v1_08370.1	coding_pbs	0.865619
Guiana	SCA-6_Chr5v1_13681.1	coding_pbs	0.865033
Guiana	SCA-6_Chr8v1_21530.1	coding_pbs	0.858574
Guiana	SCA-6_Chr9v1_24147.1	coding_pbs	0.858574
Guiana	SCA-6_Chr8v1_21604.1	coding_pbs	0.854237
Guiana	SCA-6_Chr9v1_23381.1	coding_pbs	0.849955
Guiana	SCA-6_Chr1v1_00462.1	coding_pbs	0.84995
Guiana	SCA-6_Chr2v1_05444.1	coding_pbs	0.849316
Guiana	SCA-6_Chr2v1_06936.1	coding_pbs	0.835792
Guiana	SCA-6_Chr8v1_21623.1	coding_pbs	0.832741
Guiana	SCA-6_Chr8v1_21216.1	coding_pbs	0.829191
Guiana	SCA-6_Chr6v1_17003.1	coding_pbs	0.827924
Guiana	SCA-6_Chr6v1_16864.1	coding_pbs	0.821213
Guiana	SCA-6_Chr9v1_23860.1	coding_pbs	0.813029
Guiana	SCA-6_Chr1v1_03815.1	coding_pbs	0.807212
Guiana	SCA-6_Chr2v1_06897.1	coding_pbs	0.805259
Guiana	SCA-6_Chr4v1_12880.1	coding_pbs	0.802452
Guiana	SCA-6_Chr4v1_12928.1	coding_pbs	0.800354
Guiana	SCA-6_Chr1v1_03935.1	coding_pbs	0.798797
Guiana	SCA-6_Chr4v1_12124.1	coding_pbs	0.791502
Guiana	SCA-6_Chr4v1_13432.1	coding_pbs	0.783737
Guiana	SCA-6_Chr9v1_24313.1	coding_pbs	0.783737
Guiana	SCA-6_Chr9v1_23505.1	coding_pbs	0.776286
Guiana	SCA-6_Chr4v1_12967.1	coding_pbs	0.774465
Guiana	SCA-6_Chr1v1_00697.1	coding_pbs	0.77245
Guiana	SCA-6_Chr4v1_12966.1	coding_pbs	0.769084
Guiana	SCA-6_Chr8v1_21636.1	coding_pbs	0.766171
Guiana	SCA-6_Chr1v1_00512.1	coding_pbs	0.763155
Guiana	SCA-6_Chr1v1_01156.1	coding_pbs	0.763037
Guiana	SCA-6_Chr8v1_21634.1	coding_pbs	0.758986
Guiana	SCA-6_Chr9v1_24187.1	coding_pbs	0.758554
Guiana	SCA-6_Chr1v1_01953.1	coding_pbs	0.756817
Guiana	SCA-6_Chr1v1_02002.1	coding_pbs	0.756817
Guiana	SCA-6_Chr1v1_02117.1	coding_pbs	0.756817
Guiana	SCA-6_Chr1v1_02965.1	coding_pbs	0.756817
Guiana	SCA-6_Chr1v1_03325.1	coding_pbs	0.756817
Guiana	SCA-6_Chr1v1_03606.1	coding_pbs	0.756817
Guiana	SCA-6_Chr1v1_03984.1	coding_pbs	0.756817
Guiana	SCA-6_Chr1v1_03990.1	coding_pbs	0.756817
Guiana	SCA-6_Chr2v1_04200.1	coding_pbs	0.756817
Guiana	SCA-6_Chr2v1_05877.1	coding_pbs	0.756817
Guiana	SCA-6_Chr2v1_06761.1	coding_pbs	0.756817
Guiana	SCA-6_Chr3v1_08425.1	coding_pbs	0.756817
Guiana	SCA-6_Chr3v1_09064.1	coding_pbs	0.756817
Guiana	SCA-6_Chr7v1_19342.1	coding_pbs	0.756817
Guiana	SCA-6_Chr8v1_21595.1	coding_pbs	0.754804
Guiana	SCA-6_Chr6v1_18826.1	coding_pbs	0.752508
Guiana	SCA-6_Chr2v1_06899.1	coding_pbs	0.748673
Guiana	SCA-6_Chr1v1_01096.1	coding_pbs	0.747647
Guiana	SCA-6_Chr6v1_18823.1	coding_pbs	0.744544
Guiana	SCA-6_Chr2v1_05964.1	coding_pbs	0.744019
Guiana	SCA-6_Chr1v1_00232.1	coding_pbs	0.743321
Guiana	SCA-6_Chr1v1_00328.1	coding_pbs	0.743321
Guiana	SCA-6_Chr1v1_00455.1	coding_pbs	0.743321
Guiana	SCA-6_Chr2v1_06908.1	coding_pbs	0.743321
Guiana	SCA-6_Chr3v1_09468.1	coding_pbs	0.743321
Guiana	SCA-6_Chr9v1_24215.1	coding_pbs	0.743321
Guiana	SCA-6_Chr9v1_24216.1	coding_pbs	0.743321
Guiana	SCA-6_Chr1v1_00497.1	coding_pbs	0.737953
Guiana	SCA-6_Chr8v1_21520.1	coding_pbs	0.737685
Guiana	SCA-6_Chr8v1_21215.1	coding_pbs	0.736792
Guiana	SCA-6_Chr8v1_21791.1	coding_pbs	0.735644
Guiana	SCA-6_Chr8v1_21799.1	coding_pbs	0.735644
Guiana	SCA-6_Chr2v1_05445.1	coding_pbs	0.730182
Guiana	SCA-6_Chr2v1_06641.1	coding_pbs	0.730047
Guiana	SCA-6_Chr1v1_01190.1	coding_pbs	0.728433
Guiana	SCA-6_Chr3v1_10313.1	coding_pbs	0.726126
Guiana	SCA-6_Chr8v1_21574.1	coding_pbs	0.726126
Guiana	SCA-6_Chr9v1_23334.1	coding_pbs	0.726126
Guiana	SCA-6_Chr9v1_23793.1	coding_pbs	0.726126
Guiana	SCA-6_Chr1v1_00500.1	coding_pbs	0.721988
Guiana	SCA-6_Chr1v1_01084.1	coding_pbs	0.721422
Guiana	SCA-6_Chr9v1_23925.1	coding_pbs	0.720906
Guiana	SCA-6_Chr7v1_19756.1	coding_pbs	0.720441
Guiana	SCA-6_Chr5v1_15366.1	coding_pbs	0.719618
Guiana	SCA-6_Chr5v1_15504.1	coding_pbs	0.719618
Guiana	SCA-6_Chr5v1_15597.1	coding_pbs	0.719618
Guiana	SCA-6_Chr1v1_03714.1	coding_pbs	0.718392
Guiana	SCA-6_Chr8v1_21596.1	coding_pbs	0.717934
Guiana	SCA-6_Chr8v1_22144.1	coding_pbs	0.711249
Guiana	SCA-6_Chr8v1_21561.1	coding_pbs	0.708973
Guiana	SCA-6_Chr10v1_28106.1	coding_pbs	0.705921
Guiana	SCA-6_Chr2v1_07032.1	coding_pbs	0.705768
Guiana	SCA-6_Chr2v1_04890.1	coding_pbs	0.700981
Guiana	SCA-6_Chr9v1_24236.1	coding_pbs	0.699394
Guiana	SCA-6_Chr7v1_20315.1	coding_pbs	0.699064
Guiana	SCA-6_Chr2v1_07061.1	coding_pbs	0.69682
Guiana	SCA-6_Chr6v1_16963.1	coding_pbs	0.695834
Guiana	SCA-6_Chr4v1_12857.1	coding_pbs	0.695267
Guiana	SCA-6_Chr3v1_10526.1	coding_pbs	0.695263
Guiana	SCA-6_Chr1v1_02443.1	coding_pbs	0.692355
Guiana	SCA-6_Chr2v1_05422.1	coding_pbs	0.690928
Guiana	SCA-6_Chr8v1_21698.1	coding_pbs	0.690146
Guiana	SCA-6_Chr2v1_06988.1	coding_pbs	0.690096
Guiana	SCA-6_Chr8v1_21753.1	coding_pbs	0.689167
Guiana	SCA-6_Chr2v1_05357.1	coding_pbs	0.68555
Guiana	SCA-6_Chr2v1_06758.1	coding_pbs	0.6782
Guiana	SCA-6_Chr5v1_13692.1	coding_pbs	0.678198
Guiana	SCA-6_Chr3v1_09588.1	coding_pbs	0.675957
Guiana	SCA-6_Chr3v1_09609.1	coding_pbs	0.673488
Guiana	SCA-6_Chr1v1_02005.1	coding_pbs	0.673344
Guiana	SCA-6_Chr9v1_24190.1	coding_pbs	0.672869
Guiana	SCA-6_Chr6v1_16964.1	coding_pbs	0.666994
Guiana	SCA-6_Chr4v1_12828.1	coding_pbs	0.665249
Guiana	SCA-6_Chr1v1_03649.1	coding_pbs	0.659938
Guiana	SCA-6_Chr9v1_23392.1	coding_pbs	0.65892
Guiana	SCA-6_Chr8v1_21593.1	coding_pbs	0.658871
Guiana	SCA-6_Chr1v1_00839.1	coding_pbs	0.658695
Guiana	SCA-6_Chr2v1_06964.1	coding_pbs	0.655982
Guiana	SCA-6_Chr3v1_09462.1	coding_pbs	0.655982
Guiana	SCA-6_Chr3v1_09502.1	coding_pbs	0.655982
Guiana	SCA-6_Chr4v1_11608.1	coding_pbs	0.655982
Guiana	SCA-6_Chr4v1_11672.1	coding_pbs	0.655982
Guiana	SCA-6_Chr9v1_24181.1	coding_pbs	0.654824
Guiana	SCA-6_Chr3v1_08379.1	coding_pbs	0.65321
Guiana	SCA-6_Chr9v1_23895.1	coding_pbs	0.652629
Guiana	SCA-6_Chr3v1_09049.1	coding_pbs	0.651909
Guiana	SCA-6_Chr5v1_15274.1	coding_pbs	0.651508
Guiana	SCA-6_Chr6v1_18825.1	coding_pbs	0.649895
Guiana	SCA-6_Chr4v1_12963.1	coding_pbs	0.647338
Guiana	SCA-6_Chr4v1_12853.1	coding_pbs	0.646366
Guiana	SCA-6_Chr2v1_06994.1	coding_pbs	0.645039
Guiana	SCA-6_Chr8v1_21221.1	coding_pbs	0.64304
Guiana	SCA-6_Chr1v1_03868.1	coding_pbs	0.642488
Guiana	SCA-6_Chr2v1_05425.1	coding_pbs	0.642488
Guiana	SCA-6_Chr2v1_07018.1	coding_pbs	0.642488
Guiana	SCA-6_Chr3v1_10356.1	coding_pbs	0.642488
Guiana	SCA-6_Chr4v1_11880.1	coding_pbs	0.642488
Guiana	SCA-6_Chr8v1_21512.1	coding_pbs	0.642488
Guiana	SCA-6_Chr8v1_21633.1	coding_pbs	0.642488
Guiana	SCA-6_Chr8v1_21645.1	coding_pbs	0.642488
Guiana	SCA-6_Chr8v1_21658.1	coding_pbs	0.642488
Guiana	SCA-6_Chr1v1_02114.1	coding_pbs	0.641409
Guiana	SCA-6_Chr9v1_24177.1	coding_pbs	0.640967
Guiana	SCA-6_Chr1v1_01097.1	coding_pbs	0.640274
Guiana	SCA-6_Chr4v1_12973.1	coding_pbs	0.640264
Guiana	SCA-6_Chr7v1_20373.1	coding_pbs	0.638319
Guiana	SCA-6_Chr9v1_24178.1	coding_pbs	0.637725
Guiana	SCA-6_Chr6v1_16940.1	coding_pbs	0.636033
Guiana	SCA-6_Chr8v1_21795.1	coding_pbs	0.63584
Guiana	SCA-6_Chr6v1_17182.1	coding_pbs	0.63583
Guiana	SCA-6_Chr1v1_01094.1	coding_pbs	0.635528
Guiana	SCA-6_Chr2v1_06905.1	coding_pbs	0.635003
Guiana	SCA-6_Chr1v1_00436.1	coding_pbs	0.633111
Guiana	SCA-6_Chr4v1_12851.1	coding_pbs	0.6328
Guiana	SCA-6_Chr2v1_06907.1	coding_pbs	0.632529
Guiana	SCA-6_Chr4v1_12645.1	coding_pbs	0.632299
Guiana	SCA-6_Chr7v1_20372.1	coding_pbs	0.63134
Guiana	SCA-6_Chr2v1_06601.1	coding_pbs	0.629995
Guiana	SCA-6_Chr7v1_20302.1	coding_pbs	0.629405
Guiana	SCA-6_Chr3v1_10291.1	coding_pbs	0.629385
Guiana	SCA-6_Chr8v1_21641.1	coding_pbs	0.62891
Guiana	SCA-6_Chr8v1_21805.1	coding_pbs	0.624303
Guiana	SCA-6_Chr2v1_06925.1	coding_pbs	0.624236
Guiana	SCA-6_Chr9v1_24022.1	coding_pbs	0.623173
Guiana	SCA-6_Chr8v1_21588.1	coding_pbs	0.621534
Guiana	SCA-6_Chr2v1_06195.1	coding_pbs	0.621185
Guiana	SCA-6_Chr1v1_00501.1	coding_pbs	0.621024
Guiana	SCA-6_Chr6v1_16935.1	coding_pbs	0.620578
Guiana	SCA-6_Chr2v1_06903.1	coding_pbs	0.619935
Guiana	SCA-6_Chr2v1_06902.1	coding_pbs	0.619396
Guiana	SCA-6_Chr1v1_00499.1	coding_pbs	0.619329
Guiana	SCA-6_Chr4v1_11803.1	coding_pbs	0.619329
Guiana	SCA-6_Chr6v1_18783.1	coding_pbs	0.619329
Guiana	SCA-6_Chr1v1_01085.1	coding_pbs	0.618687
Guiana	SCA-6_Chr8v1_21223.1	coding_pbs	0.618306
Guiana	SCA-6_Chr2v1_06372.1	coding_pbs	0.617907
Guiana	SCA-6_Chr1v1_01189.1	coding_pbs	0.617779
Guiana	SCA-6_Chr1v1_01088.1	coding_pbs	0.617679
Guiana	SCA-6_Chr3v1_09586.1	coding_pbs	0.61628
Guiana	SCA-6_Chr5v1_13879.1	coding_pbs	0.611305
Guiana	SCA-6_Chr2v1_07080.1	coding_pbs	0.610578
Guiana	SCA-6_Chr4v1_12889.1	down_pbs	1.88175
Guiana	SCA-6_Chr4v1_12891.1	down_pbs	1.88175
Guiana	SCA-6_Chr2v1_06497.1	down_pbs	1.21512
Guiana	SCA-6_Chr9v1_23399.1	down_pbs	1.12137
Guiana	SCA-6_Chr6v1_16921.1	down_pbs	1.04206
Guiana	SCA-6_Chr5v1_15501.1	down_pbs	1.0382
Guiana	SCA-6_Chr7v1_20376.1	down_pbs	1.01821
Guiana	SCA-6_Chr8v1_21649.1	down_pbs	1.01468
Guiana	SCA-6_Chr8v1_21587.1	down_pbs	1.00798
Guiana	SCA-6_Chr8v1_22243.1	down_pbs	0.964772
Guiana	SCA-6_Chr8v1_21605.1	down_pbs	0.963285
Guiana	SCA-6_Chr2v1_06597.1	down_pbs	0.946323
Guiana	SCA-6_Chr4v1_12885.1	down_pbs	0.937324
Guiana	SCA-6_Chr6v1_16963.1	down_pbs	0.918484
Guiana	SCA-6_Chr7v1_20299.1	down_pbs	0.915277
Guiana	SCA-6_Chr7v1_20300.1	down_pbs	0.915277
Guiana	SCA-6_Chr3v1_07692.1	down_pbs	0.906917
Guiana	SCA-6_Chr3v1_10337.1	down_pbs	0.906644
Guiana	SCA-6_Chr8v1_21607.1	down_pbs	0.886142
Guiana	SCA-6_Chr5v1_13676.1	down_pbs	0.86992
Guiana	SCA-6_Chr2v1_06598.1	down_pbs	0.869794
Guiana	SCA-6_Chr1v1_00436.1	down_pbs	0.868784
Guiana	SCA-6_Chr2v1_07028.1	down_pbs	0.862219
Guiana	SCA-6_Chr8v1_21650.1	down_pbs	0.855867
Guiana	SCA-6_Chr8v1_21603.1	down_pbs	0.854011
Guiana	SCA-6_Chr2v1_06599.1	down_pbs	0.851583
Guiana	SCA-6_Chr8v1_21616.1	down_pbs	0.851225
Guiana	SCA-6_Chr1v1_00434.1	down_pbs	0.844782
Guiana	SCA-6_Chr8v1_21613.1	down_pbs	0.83965
Guiana	SCA-6_Chr8v1_21609.1	down_pbs	0.820063
Guiana	SCA-6_Chr1v1_03935.1	down_pbs	0.817149
Guiana	SCA-6_Chr8v1_21635.1	down_pbs	0.814337
Guiana	SCA-6_Chr2v1_06568.1	down_pbs	0.804719
Guiana	SCA-6_Chr1v1_03934.1	down_pbs	0.804527
Guiana	SCA-6_Chr8v1_21215.1	down_pbs	0.794208
Guiana	SCA-6_Chr8v1_21608.1	down_pbs	0.792573
Guiana	SCA-6_Chr8v1_21604.1	down_pbs	0.791502
Guiana	SCA-6_Chr6v1_16863.1	down_pbs	0.787329
Guiana	SCA-6_Chr2v1_06775.1	down_pbs	0.786871
Guiana	SCA-6_Chr1v1_02945.1	down_pbs	0.783737
Guiana	SCA-6_Chr1v1_02947.1	down_pbs	0.783737
Guiana	SCA-6_Chr4v1_11753.1	down_pbs	0.783737
Guiana	SCA-6_Chr9v1_23860.1	down_pbs	0.782037
Guiana	SCA-6_Chr5v1_13675.1	down_pbs	0.780831
Guiana	SCA-6_Chr8v1_21615.1	down_pbs	0.778844
Guiana	SCA-6_Chr9v1_23504.1	down_pbs	0.776286
Guiana	SCA-6_Chr9v1_24168.1	down_pbs	0.769316
Guiana	SCA-6_Chr9v1_23861.1	down_pbs	0.768913
Guiana	SCA-6_Chr2v1_05444.1	down_pbs	0.767265
Guiana	SCA-6_Chr6v1_16962.1	down_pbs	0.76643
Guiana	SCA-6_Chr8v1_21216.1	down_pbs	0.765245
Guiana	SCA-6_Chr8v1_21614.1	down_pbs	0.760587
Guiana	SCA-6_Chr1v1_02635.1	down_pbs	0.756817
Guiana	SCA-6_Chr1v1_03324.1	down_pbs	0.756817
Guiana	SCA-6_Chr2v1_06041.1	down_pbs	0.756817
Guiana	SCA-6_Chr3v1_07579.1	down_pbs	0.756817
Guiana	SCA-6_Chr3v1_07580.1	down_pbs	0.756817
Guiana	SCA-6_Chr3v1_09066.1	down_pbs	0.756817
Guiana	SCA-6_Chr4v1_11434.1	down_pbs	0.756817
Guiana	SCA-6_Chr5v1_15442.1	down_pbs	0.756817
Guiana	SCA-6_Chr5v1_15443.1	down_pbs	0.756817
Guiana	SCA-6_Chr9v1_24169.1	down_pbs	0.755574
Guiana	SCA-6_Chr1v1_00435.1	down_pbs	0.755374
Guiana	SCA-6_Chr8v1_21219.1	down_pbs	0.7485
Guiana	SCA-6_Chr8v1_21606.1	down_pbs	0.747787
Guiana	SCA-6_Chr3v1_10338.1	down_pbs	0.745814
Guiana	SCA-6_Chr8v1_21648.1	down_pbs	0.745792
Guiana	SCA-6_Chr6v1_16917.1	down_pbs	0.744972
Guiana	SCA-6_Chr2v1_05965.1	down_pbs	0.744019
Guiana	SCA-6_Chr7v1_20302.1	down_pbs	0.743321
Guiana	SCA-6_Chr1v1_00496.1	down_pbs	0.737953
Guiana	SCA-6_Chr1v1_00498.1	down_pbs	0.737953
Guiana	SCA-6_Chr1v1_00499.1	down_pbs	0.737953
Guiana	SCA-6_Chr9v1_24186.1	down_pbs	0.736705
Guiana	SCA-6_Chr6v1_16964.1	down_pbs	0.735887
Guiana	SCA-6_Chr3v1_10293.1	down_pbs	0.735644
Guiana	SCA-6_Chr7v1_19778.1	down_pbs	0.735644
Guiana	SCA-6_Chr8v1_21798.1	down_pbs	0.735644
Guiana	SCA-6_Chr9v1_23794.1	down_pbs	0.735644
Guiana	SCA-6_Chr9v1_23795.1	down_pbs	0.735644
Guiana	SCA-6_Chr8v1_21634.1	down_pbs	0.735333
Guiana	SCA-6_Chr1v1_00987.1	down_pbs	0.728105
Guiana	SCA-6_Chr2v1_06473.1	down_pbs	0.726126
Guiana	SCA-6_Chr2v1_06474.1	down_pbs	0.726126
Guiana	SCA-6_Chr2v1_06475.1	down_pbs	0.726126
Guiana	SCA-6_Chr3v1_10258.1	down_pbs	0.726126
Guiana	SCA-6_Chr9v1_23826.1	down_pbs	0.726126
Guiana	SCA-6_Chr9v1_23827.1	down_pbs	0.726126
Guiana	SCA-6_Chr9v1_23828.1	down_pbs	0.726126
Guiana	SCA-6_Chr1v1_00512.1	down_pbs	0.725561
Guiana	SCA-6_Chr4v1_12882.1	down_pbs	0.722391
Guiana	SCA-6_Chr4v1_12883.1	down_pbs	0.722391
Guiana	SCA-6_Chr1v1_00429.1	down_pbs	0.720222
Guiana	SCA-6_Chr2v1_06935.1	down_pbs	0.718472
Guiana	SCA-6_Chr6v1_16961.1	down_pbs	0.718406
Guiana	SCA-6_Chr5v1_14214.1	down_pbs	0.713805
Guiana	SCA-6_Chr2v1_06764.1	down_pbs	0.712256
Guiana	SCA-6_Chr1v1_00494.1	down_pbs	0.709649
Guiana	SCA-6_Chr2v1_06905.1	down_pbs	0.70844
Guiana	SCA-6_Chr1v1_00501.1	down_pbs	0.707113
Guiana	SCA-6_Chr9v1_23801.1	down_pbs	0.698918
Guiana	SCA-6_Chr6v1_16861.1	down_pbs	0.696876
Guiana	SCA-6_Chr5v1_13879.1	down_pbs	0.696639
Guiana	SCA-6_Chr7v1_20365.1	down_pbs	0.68074
Guiana	SCA-6_Chr8v1_21581.1	down_pbs	0.678718
Guiana	SCA-6_Chr5v1_13691.1	down_pbs	0.678198
Guiana	SCA-6_Chr5v1_13693.1	down_pbs	0.678198
Guiana	SCA-6_Chr6v1_16965.1	down_pbs	0.676476
Guiana	SCA-6_Chr4v1_12859.1	down_pbs	0.674727
Guiana	SCA-6_Chr5v1_13670.1	down_pbs	0.670057
Guiana	SCA-6_Chr1v1_02444.1	down_pbs	0.668511
Guiana	SCA-6_Chr2v1_06352.1	down_pbs	0.667401
Guiana	SCA-6_Chr6v1_18824.1	down_pbs	0.66509
Guiana	SCA-6_Chr7v1_20372.1	down_pbs	0.660917
Guiana	SCA-6_Chr1v1_02057.1	down_pbs	0.657568
Guiana	SCA-6_Chr2v1_07060.1	down_pbs	0.657208
Guiana	SCA-6_Chr3v1_09503.1	down_pbs	0.655982
Guiana	SCA-6_Chr3v1_09545.1	down_pbs	0.655982
Guiana	SCA-6_Chr4v1_11673.1	down_pbs	0.655982
Guiana	SCA-6_Chr5v1_15275.1	down_pbs	0.649774
Guiana	SCA-6_Chr4v1_12888.1	down_pbs	0.649279
Guiana	SCA-6_Chr1v1_01086.1	down_pbs	0.643156
Guiana	SCA-6_Chr2v1_06899.1	down_pbs	0.642852
Guiana	SCA-6_Chr8v1_21631.1	down_pbs	0.642488
Guiana	SCA-6_Chr1v1_00430.1	down_pbs	0.642009
Guiana	SCA-6_Chr1v1_00511.1	down_pbs	0.639777
Guiana	SCA-6_Chr1v1_03814.1	down_pbs	0.636783
Guiana	SCA-6_Chr9v1_23901.1	down_pbs	0.63539
Guiana	SCA-6_Chr8v1_21590.1	down_pbs	0.634847
Guiana	SCA-6_Chr5v1_16176.1	down_pbs	0.633735
Guiana	SCA-6_Chr7v1_20301.1	down_pbs	0.633154
Guiana	SCA-6_Chr8v1_21794.1	down_pbs	0.632454
Guiana	SCA-6_Chr10v1_27369.1	down_pbs	0.632299
Guiana	SCA-6_Chr1v1_01479.1	down_pbs	0.63141
Guiana	SCA-6_Chr1v1_01093.1	down_pbs	0.629811
Guiana	SCA-6_Chr9v1_24199.1	down_pbs	0.628609
Guiana	SCA-6_Chr3v1_08789.1	down_pbs	0.62856
Guiana	SCA-6_Chr1v1_00433.1	down_pbs	0.626763
Guiana	SCA-6_Chr1v1_03817.1	down_pbs	0.62633
Guiana	SCA-6_Chr2v1_07079.1	down_pbs	0.6261
Guiana	SCA-6_Chr4v1_12852.1	down_pbs	0.624377
Guiana	SCA-6_Chr3v1_10336.1	down_pbs	0.623437
Guiana	SCA-6_Chr2v1_06906.1	down_pbs	0.621701
Guiana	SCA-6_Chr1v1_01098.1	down_pbs	0.621583
Guiana	SCA-6_Chr1v1_02116.1	down_pbs	0.621469
Guiana	SCA-6_Chr1v1_03815.1	down_pbs	0.621212
Guiana	SCA-6_Chr6v1_16936.1	down_pbs	0.620578
Guiana	SCA-6_Chr6v1_17000.1	down_pbs	0.620068
Guiana	SCA-6_Chr1v1_03650.1	down_pbs	0.620031
Guiana	SCA-6_Chr2v1_07016.1	down_pbs	0.61991
Guiana	SCA-6_Chr1v1_01168.1	down_pbs	0.619426
Guiana	SCA-6_Chr8v1_21593.1	down_pbs	0.617102
Guiana	SCA-6_Chr3v1_08791.1	down_pbs	0.616232
Guiana	SCA-6_Chr2v1_06996.1	down_pbs	0.615632
Guiana	SCA-6_Chr1v1_00437.1	down_pbs	0.614182
Guiana	SCA-6_Chr9v1_24189.1	down_pbs	0.61264
Guiana	SCA-6_Chr2v1_05431.1	down_pbs	0.61145
Guiana	SCA-6_Chr1v1_03982.1	down_pbs	0.610421
Guiana	SCA-6_Chr8v1_21658.1	down_pbs	0.610314
Guiana	SCA-6_Chr9v1_23614.1	down_pbs	0.607436
Guiana	SCA-6_Chr7v1_20370.1	down_pbs	0.606036
Guiana	SCA-6_Chr5v1_15513.1	down_pbs	0.60488
Guiana	SCA-6_Chr7v1_20383.1	down_pbs	0.604177
Guiana	SCA-6_Chr7v1_20654.1	down_pbs	0.603849
Guiana	SCA-6_Chr2v1_06788.1	down_pbs	0.603651
Guiana	SCA-6_Chr2v1_07031.1	down_pbs	0.603064
Guiana	SCA-6_Chr8v1_21595.1	down_pbs	0.602916
Guiana	SCA-6_Chr2v1_06984.1	down_pbs	0.602904
Guiana	SCA-6_Chr8v1_21594.1	down_pbs	0.601876
Guiana	SCA-6_Chr3v1_09610.1	down_pbs	0.601154
Guiana	SCA-6_Chr7v1_20384.1	down_pbs	0.60061
Guiana	SCA-6_Chr9v1_23585.1	down_pbs	0.600263
Guiana	SCA-6_Chr4v1_12884.1	down_pbs	0.598584
Guiana	SCA-6_Chr1v1_02446.1	down_pbs	0.596193
Guiana	SCA-6_Chr6v1_16960.1	down_pbs	0.595662
Guiana	SCA-6_Chr2v1_06983.1	down_pbs	0.594278
Guiana	SCA-6_Chr1v1_02445.1	down_pbs	0.592323
Guiana	SCA-6_Chr1v1_03403.1	down_pbs	0.591749
Guiana	SCA-6_Chr8v1_21647.1	down_pbs	0.591697
Guiana	SCA-6_Chr2v1_06934.1	down_pbs	0.588228
Guiana	SCA-6_Chr2v1_06901.1	down_pbs	0.58658
Guiana	SCA-6_Chr6v1_16864.1	down_pbs	0.586329
Guiana	SCA-6_Chr7v1_20373.1	down_pbs	0.585471
Guiana	SCA-6_Chr3v1_09811.1	down_pbs	0.584642
Guiana	SCA-6_Chr9v1_24247.1	down_pbs	0.584615
Guiana	SCA-6_Chr1v1_01095.1	down_pbs	0.583332
Guiana	SCA-6_Chr9v1_24253.1	down_pbs	0.583223
Guiana	SCA-6_Chr8v1_21585.1	down_pbs	0.582901
Guiana	SCA-6_Chr4v1_12892.1	down_pbs	0.582271
Guiana	SCA-6_Chr4v1_12965.1	down_pbs	0.581586
Guiana	SCA-6_Chr3v1_08373.1	down_pbs	0.581572
Guiana	SCA-6_Chr1v1_01100.1	down_pbs	0.581451
Guiana	SCA-6_Chr4v1_12851.1	down_pbs	0.581034
Guiana	SCA-6_Chr2v1_07047.1	down_pbs	0.580307
Guiana	SCA-6_Chr7v1_20371.1	down_pbs	0.580279
Guiana	SCA-6_Chr1v1_03766.1	down_pbs	0.579983
Guiana	SCA-6_Chr6v1_16999.1	down_pbs	0.579964
Guiana	SCA-6_Chr8v1_21672.1	down_pbs	0.579812
Guiana	SCA-6_Chr8v1_21583.1	down_pbs	0.579753
Guiana	SCA-6_Chr2v1_07034.1	down_pbs	0.578631
Guiana	SCA-6_Chr3v1_09521.1	down_pbs	0.578011
Guiana	SCA-6_Chr9v1_23584.1	down_pbs	0.577866
Guiana	SCA-6_Chr2v1_07055.1	down_pbs	0.577427
Guiana	SCA-6_Chr6v1_18826.1	down_pbs	0.577336
Guiana	SCA-6_Chr4v1_12853.1	down_pbs	0.57501
Guiana	SCA-6_Chr4v1_11946.1	down_pbs	0.574953
Guiana	SCA-6_Chr4v1_11947.1	down_pbs	0.574953
Guiana	SCA-6_Chr4v1_11948.1	down_pbs	0.574953
Guiana	SCA-6_Chr8v1_21580.1	down_pbs	0.574118
Guiana	SCA-6_Chr7v1_20340.1	down_pbs	0.573324
Guiana	SCA-6_Chr1v1_01094.1	down_pbs	0.572484
Guiana	SCA-6_Chr1v1_01097.1	down_pbs	0.572484
Guiana	SCA-6_Chr8v1_21696.1	down_pbs	0.57214
Guiana	SCA-6_Chr3v1_08439.1	down_pbs	0.571788
Guiana	SCA-6_Chr4v1_12972.1	down_pbs	0.571605
Guiana	SCA-6_Chr3v1_09515.1	down_pbs	0.571534
Guiana	SCA-6_Chr7v1_20649.1	down_pbs	0.57064
Guiana	SCA-6_Chr1v1_01090.1	down_pbs	0.570465
Guiana	SCA-6_Chr7v1_20374.1	down_pbs	0.57032
Guiana	SCA-6_Chr6v1_17181.1	down_pbs	0.569916
Guiana	SCA-6_Chr8v1_21495.1	down_pbs	0.567721
Guiana	SCA-6_Chr3v1_10290.1	down_pbs	0.567454
Guiana	SCA-6_Chr3v1_10453.1	down_pbs	0.567449
Guiana	SCA-6_Chr6v1_16907.1	down_pbs	0.566547
Guiana	SCA-6_Chr1v1_00371.1	down_pbs	0.566067
Guiana	SCA-6_Chr1v1_00412.1	down_pbs	0.566067
Guiana	SCA-6_Chr1v1_00413.1	down_pbs	0.566067
Guiana	SCA-6_Chr1v1_00415.1	down_pbs	0.566067
Guiana	SCA-6_Chr1v1_03937.1	down_pbs	0.566067
Guiana	SCA-6_Chr2v1_05253.1	down_pbs	0.566067
Guiana	SCA-6_Chr2v1_05266.1	down_pbs	0.566067
Guiana	SCA-6_Chr2v1_05273.1	down_pbs	0.566067
Guiana	SCA-6_Chr4v1_12125.1	down_pbs	0.566067
Guiana	SCA-6_Chr4v1_12127.1	down_pbs	0.566067
Guiana	SCA-6_Chr4v1_12162.1	down_pbs	0.566067
Guiana	SCA-6_Chr4v1_13013.1	down_pbs	0.566067
Guiana	SCA-6_Chr4v1_13014.1	down_pbs	0.566067
Guiana	SCA-6_Chr4v1_13015.1	down_pbs	0.566067
Guiana	SCA-6_Chr4v1_13124.1	down_pbs	0.566067
Guiana	SCA-6_Chr5v1_15425.1	down_pbs	0.566067
Guiana	SCA-6_Chr5v1_15645.1	down_pbs	0.566067
Guiana	SCA-6_Chr5v1_16114.1	down_pbs	0.566067
Guiana	SCA-6_Chr5v1_16115.1	down_pbs	0.566067
Guiana	SCA-6_Chr5v1_16420.1	down_pbs	0.566067
Guiana	SCA-6_Chr5v1_16423.1	down_pbs	0.566067
Guiana	SCA-6_Chr9v1_22836.1	down_pbs	0.566067
Guiana	SCA-6_Chr9v1_22871.1	down_pbs	0.566067
Guiana	SCA-6_Chr9v1_23039.1	down_pbs	0.566067
Guiana	SCA-6_Chr9v1_24025.1	down_pbs	0.565348
Guiana	SCA-6_Chr4v1_12888.1	up_pbs	1.88175
Guiana	SCA-6_Chr3v1_10307.1	up_pbs	1.29866
Guiana	SCA-6_Chr8v1_21221.1	up_pbs	1.24899
Guiana	SCA-6_Chr8v1_21609.1	up_pbs	1.19502
Guiana	SCA-6_Chr2v1_06596.1	up_pbs	1.0287
Guiana	SCA-6_Chr8v1_21603.1	up_pbs	1.01174
Guiana	SCA-6_Chr8v1_21614.1	up_pbs	0.999483
Guiana	SCA-6_Chr8v1_21607.1	up_pbs	0.995038
Guiana	SCA-6_Chr1v1_00432.1	up_pbs	0.974197
Guiana	SCA-6_Chr2v1_06762.1	up_pbs	0.969355
Guiana	SCA-6_Chr2v1_06373.1	up_pbs	0.960817
Guiana	SCA-6_Chr8v1_21610.1	up_pbs	0.959813
Guiana	SCA-6_Chr8v1_21604.1	up_pbs	0.954661
Guiana	SCA-6_Chr8v1_21606.1	up_pbs	0.95419
Guiana	SCA-6_Chr6v1_16864.1	up_pbs	0.954153
Guiana	SCA-6_Chr8v1_21634.1	up_pbs	0.952231
Guiana	SCA-6_Chr2v1_06962.1	up_pbs	0.945088
Guiana	SCA-6_Chr9v1_23508.1	up_pbs	0.925788
Guiana	SCA-6_Chr8v1_21579.1	up_pbs	0.908819
Guiana	SCA-6_Chr1v1_03864.1	up_pbs	0.903553
Guiana	SCA-6_Chr2v1_05445.1	up_pbs	0.885264
Guiana	SCA-6_Chr1v1_00324.1	up_pbs	0.86992
Guiana	SCA-6_Chr5v1_13668.1	up_pbs	0.86992
Guiana	SCA-6_Chr5v1_13674.1	up_pbs	0.86992
Guiana	SCA-6_Chr5v1_13680.1	up_pbs	0.865033
Guiana	SCA-6_Chr5v1_13682.1	up_pbs	0.865033
Guiana	SCA-6_Chr8v1_21608.1	up_pbs	0.860062
Guiana	SCA-6_Chr5v1_16112.1	up_pbs	0.844605
Guiana	SCA-6_Chr3v1_10335.1	up_pbs	0.839519
Guiana	SCA-6_Chr2v1_06763.1	up_pbs	0.834721
Guiana	SCA-6_Chr8v1_21212.1	up_pbs	0.833529
Guiana	SCA-6_Chr1v1_03936.1	up_pbs	0.817149
Guiana	SCA-6_Chr3v1_10336.1	up_pbs	0.816615
Guiana	SCA-6_Chr4v1_12887.1	up_pbs	0.808834
Guiana	SCA-6_Chr8v1_21605.1	up_pbs	0.808574
Guiana	SCA-6_Chr9v1_23683.1	up_pbs	0.806987
Guiana	SCA-6_Chr2v1_06567.1	up_pbs	0.804719
Guiana	SCA-6_Chr8v1_21613.1	up_pbs	0.802565
Guiana	SCA-6_Chr2v1_07052.1	up_pbs	0.80189
Guiana	SCA-6_Chr8v1_21651.1	up_pbs	0.800271
Guiana	SCA-6_Chr2v1_06776.1	up_pbs	0.786871
Guiana	SCA-6_Chr9v1_24189.1	up_pbs	0.786006
Guiana	SCA-6_Chr4v1_12884.1	up_pbs	0.784857
Guiana	SCA-6_Chr5v1_14201.1	up_pbs	0.783737
Guiana	SCA-6_Chr5v1_13673.1	up_pbs	0.780831
Guiana	SCA-6_Chr6v1_16918.1	up_pbs	0.773311
Guiana	SCA-6_Chr8v1_21577.1	up_pbs	0.773127
Guiana	SCA-6_Chr1v1_00696.1	up_pbs	0.77245
Guiana	SCA-6_Chr1v1_00698.1	up_pbs	0.77245
Guiana	SCA-6_Chr1v1_00433.1	up_pbs	0.769244
Guiana	SCA-6_Chr7v1_20374.1	up_pbs	0.768973
Guiana	SCA-6_Chr10v1_27573.1	up_pbs	0.768709
Guiana	SCA-6_Chr7v1_20336.1	up_pbs	0.766272
Guiana	SCA-6_Chr2v1_05890.1	up_pbs	0.76583
Guiana	SCA-6_Chr8v1_21217.1	up_pbs	0.765245
Guiana	SCA-6_Chr8v1_21584.1	up_pbs	0.760444
Guiana	SCA-6_Chr1v1_02634.1	up_pbs	0.756817
Guiana	SCA-6_Chr1v1_02636.1	up_pbs	0.756817
Guiana	SCA-6_Chr3v1_09063.1	up_pbs	0.756817
Guiana	SCA-6_Chr3v1_09065.1	up_pbs	0.756817
Guiana	SCA-6_Chr2v1_06900.1	up_pbs	0.753053
Guiana	SCA-6_Chr8v1_21650.1	up_pbs	0.744213
Guiana	SCA-6_Chr2v1_06909.1	up_pbs	0.743321
Guiana	SCA-6_Chr8v1_21617.1	up_pbs	0.740703
Guiana	SCA-6_Chr3v1_10295.1	up_pbs	0.735644
Guiana	SCA-6_Chr7v1_19896.1	up_pbs	0.735644
Guiana	SCA-6_Chr9v1_23376.1	up_pbs	0.735644
Guiana	SCA-6_Chr3v1_10256.1	up_pbs	0.726126
Guiana	SCA-6_Chr3v1_10312.1	up_pbs	0.726126
Guiana	SCA-6_Chr9v1_23335.1	up_pbs	0.726126
Guiana	SCA-6_Chr2v1_06906.1	up_pbs	0.72584
Guiana	SCA-6_Chr6v1_18825.1	up_pbs	0.725511
Guiana	SCA-6_Chr4v1_12881.1	up_pbs	0.722391
Guiana	SCA-6_Chr4v1_12858.1	up_pbs	0.718575
Guiana	SCA-6_Chr6v1_16959.1	up_pbs	0.718406
Guiana	SCA-6_Chr9v1_24168.1	up_pbs	0.717934
Guiana	SCA-6_Chr8v1_21649.1	up_pbs	0.707082
Guiana	SCA-6_Chr1v1_00434.1	up_pbs	0.702434
Guiana	SCA-6_Chr2v1_06995.1	up_pbs	0.699753
Guiana	SCA-6_Chr7v1_20316.1	up_pbs	0.699064
Guiana	SCA-6_Chr7v1_20317.1	up_pbs	0.699064
Guiana	SCA-6_Chr2v1_06600.1	up_pbs	0.698511
Guiana	SCA-6_Chr6v1_16963.1	up_pbs	0.69786
Guiana	SCA-6_Chr9v1_24042.1	up_pbs	0.696282
Guiana	SCA-6_Chr9v1_24043.1	up_pbs	0.696282
Guiana	SCA-6_Chr3v1_10291.1	up_pbs	0.694982
Guiana	SCA-6_Chr5v1_13679.1	up_pbs	0.694871
Guiana	SCA-6_Chr8v1_21602.1	up_pbs	0.691179
Guiana	SCA-6_Chr8v1_21578.1	up_pbs	0.688412
Guiana	SCA-6_Chr9v1_24183.1	up_pbs	0.686732
Guiana	SCA-6_Chr8v1_21641.1	up_pbs	0.685624
Guiana	SCA-6_Chr2v1_06912.1	up_pbs	0.682337
Guiana	SCA-6_Chr9v1_23506.1	up_pbs	0.681765
Guiana	SCA-6_Chr7v1_20364.1	up_pbs	0.68074
Guiana	SCA-6_Chr8v1_21652.1	up_pbs	0.673685
Guiana	SCA-6_Chr8v1_21589.1	up_pbs	0.672355
Guiana	SCA-6_Chr7v1_20378.1	up_pbs	0.672249
Guiana	SCA-6_Chr6v1_18824.1	up_pbs	0.669221
Guiana	SCA-6_Chr8v1_21655.1	up_pbs	0.66816
Guiana	SCA-6_Chr9v1_23861.1	up_pbs	0.667896
Guiana	SCA-6_Chr8v1_21642.1	up_pbs	0.667646
Guiana	SCA-6_Chr7v1_20375.1	up_pbs	0.666368
Guiana	SCA-6_Chr2v1_06599.1	up_pbs	0.666035
Guiana	SCA-6_Chr8v1_21214.1	up_pbs	0.664137
Guiana	SCA-6_Chr8v1_21657.1	up_pbs	0.663316
Guiana	SCA-6_Chr2v1_06471.1	up_pbs	0.65945
Guiana	SCA-6_Chr2v1_06994.1	up_pbs	0.658028
Guiana	SCA-6_Chr8v1_21643.1	up_pbs	0.654612
Guiana	SCA-6_Chr2v1_06597.1	up_pbs	0.654455
Guiana	SCA-6_Chr8v1_21580.1	up_pbs	0.653862
Guiana	SCA-6_Chr8v1_21216.1	up_pbs	0.652657
Guiana	SCA-6_Chr8v1_21632.1	up_pbs	0.650708
Guiana	SCA-6_Chr1v1_03816.1	up_pbs	0.648711
Guiana	SCA-6_Chr2v1_05424.1	up_pbs	0.647973
Guiana	SCA-6_Chr9v1_23862.1	up_pbs	0.645141
Guiana	SCA-6_Chr4v1_12890.1	up_pbs	0.643569
Guiana	SCA-6_Chr8v1_21615.1	up_pbs	0.643414
Guiana	SCA-6_Chr8v1_21222.1	up_pbs	0.64304
Guiana	SCA-6_Chr8v1_21796.1	up_pbs	0.640344
Guiana	SCA-6_Chr9v1_24169.1	up_pbs	0.639726
Guiana	SCA-6_Chr2v1_06919.1	up_pbs	0.634371
Guiana	SCA-6_Chr8v1_21633.1	up_pbs	0.630814
Guiana	SCA-6_Chr7v1_20302.1	up_pbs	0.629487
Guiana	SCA-6_Chr1v1_00431.1	up_pbs	0.626763
Guiana	SCA-6_Chr8v1_21656.1	up_pbs	0.626596
Guiana	SCA-6_Chr1v1_00495.1	up_pbs	0.62467
Guiana	SCA-6_Chr9v1_24197.1	up_pbs	0.623941
Guiana	SCA-6_Chr2v1_06904.1	up_pbs	0.622397
Guiana	SCA-6_Chr7v1_20372.1	up_pbs	0.621878
Guiana	SCA-6_Chr6v1_16961.1	up_pbs	0.619329
Guiana	SCA-6_Chr6v1_16962.1	up_pbs	0.619329
Guiana	SCA-6_Chr3v1_07577.1	up_pbs	0.617712
Guiana	SCA-6_Chr8v1_21659.1	up_pbs	0.616896
Guiana	SCA-6_Chr8v1_21527.1	up_pbs	0.614886
Guiana	SCA-6_Chr1v1_00375.1	up_pbs	0.613209
Guiana	SCA-6_Chr1v1_00502.1	up_pbs	0.613095
Guiana	SCA-6_Chr3v1_08512.1	up_pbs	0.61204
Guiana	SCA-6_Chr8v1_21586.1	up_pbs	0.611788
Guiana	SCA-6_Chr5v1_13877.1	up_pbs	0.611305
Guiana	SCA-6_Chr5v1_13878.1	up_pbs	0.611305
Guiana	SCA-6_Chr5v1_13880.1	up_pbs	0.611305
Guiana	SCA-6_Chr4v1_12852.1	up_pbs	0.610419
Guiana	SCA-6_Chr8v1_21601.1	up_pbs	0.609721
Guiana	SCA-6_Chr1v1_00428.1	up_pbs	0.609142
Guiana	SCA-6_Chr7v1_20371.1	up_pbs	0.608491
Guiana	SCA-6_Chr8v1_21594.1	up_pbs	0.608256
Guiana	SCA-6_Chr1v1_01096.1	up_pbs	0.608249
Guiana	SCA-6_Chr9v1_24023.1	up_pbs	0.60798
Guiana	SCA-6_Chr1v1_01095.1	up_pbs	0.60734
Guiana	SCA-6_Chr8v1_21571.1	up_pbs	0.606613
Guiana	SCA-6_Chr2v1_06903.1	up_pbs	0.604943
Guiana	SCA-6_Chr4v1_12850.1	up_pbs	0.603727
Guiana	SCA-6_Chr6v1_17183.1	up_pbs	0.602799
Guiana	SCA-6_Chr8v1_21612.1	up_pbs	0.602383
Guiana	SCA-6_Chr1v1_03649.1	up_pbs	0.601438
Guiana	SCA-6_Chr2v1_06743.1	up_pbs	0.60142
Guiana	SCA-6_Chr2v1_06598.1	up_pbs	0.600282
Guiana	SCA-6_Chr1v1_02444.1	up_pbs	0.600128
Guiana	SCA-6_Chr9v1_24191.1	up_pbs	0.59968
Guiana	SCA-6_Chr6v1_17182.1	up_pbs	0.599529
Guiana	SCA-6_Chr2v1_06673.1	up_pbs	0.598573
Guiana	SCA-6_Chr5v1_13669.1	up_pbs	0.597678
Guiana	SCA-6_Chr6v1_18822.1	up_pbs	0.597451
Guiana	SCA-6_Chr5v1_16111.1	up_pbs	0.596556
Guiana	SCA-6_Chr1v1_01099.1	up_pbs	0.595939
Guiana	SCA-6_Chr2v1_06963.1	up_pbs	0.594317
Guiana	SCA-6_Chr1v1_01902.1	up_pbs	0.594171
Guiana	SCA-6_Chr2v1_05981.1	up_pbs	0.594171
Guiana	SCA-6_Chr2v1_06339.1	up_pbs	0.594171
Guiana	SCA-6_Chr2v1_06602.1	up_pbs	0.587964
Guiana	SCA-6_Chr4v1_12829.1	up_pbs	0.587709
Guiana	SCA-6_Chr1v1_01089.1	up_pbs	0.587453
Guiana	SCA-6_Chr2v1_04891.1	up_pbs	0.587079
Guiana	SCA-6_Chr3v1_10289.1	up_pbs	0.586565
Guiana	SCA-6_Chr8v1_21670.1	up_pbs	0.586187
Guiana	SCA-6_Chr8v1_21213.1	up_pbs	0.585852
Guiana	SCA-6_Chr2v1_06937.1	up_pbs	0.585421
Guiana	SCA-6_Chr8v1_21676.1	up_pbs	0.584702
Guiana	SCA-6_Chr7v1_20653.1	up_pbs	0.582364
Guiana	SCA-6_Chr1v1_03813.1	up_pbs	0.582254
Guiana	SCA-6_Chr1v1_00500.1	up_pbs	0.581773
Guiana	SCA-6_Chr9v1_23394.1	up_pbs	0.579745
Guiana	SCA-6_Chr9v1_23414.1	up_pbs	0.579639
Guiana	SCA-6_Chr7v1_20652.1	up_pbs	0.578947
Guiana	SCA-6_Chr2v1_06898.1	up_pbs	0.578713
Guiana	SCA-6_Chr7v1_20373.1	up_pbs	0.578598
Guiana	SCA-6_Chr3v1_09519.1	up_pbs	0.578011
Guiana	SCA-6_Chr4v1_12851.1	up_pbs	0.577772
Guiana	SCA-6_Chr8v1_21804.1	up_pbs	0.577566
Guiana	SCA-6_Chr9v1_24198.1	up_pbs	0.577352
Guiana	SCA-6_Chr6v1_18826.1	up_pbs	0.576401
Guiana	SCA-6_Chr3v1_10525.1	up_pbs	0.575717
Guiana	SCA-6_Chr8v1_20930.1	up_pbs	0.572521
Guiana	SCA-6_Chr3v1_10283.1	up_pbs	0.571604
Guiana	SCA-6_Chr9v1_24190.1	up_pbs	0.571257
Guiana	SCA-6_Chr9v1_23925.1	up_pbs	0.570907
Guiana	SCA-6_Chr8v1_21522.1	up_pbs	0.57058
Guiana	SCA-6_Chr2v1_06982.1	up_pbs	0.568813
Guiana	SCA-6_Chr6v1_18823.1	up_pbs	0.568705
Guiana	SCA-6_Chr3v1_10452.1	up_pbs	0.567449
Guiana	SCA-6_Chr9v1_23395.1	up_pbs	0.566616
Guiana	SCA-6_Chr1v1_00370.1	up_pbs	0.566067
Guiana	SCA-6_Chr1v1_00739.1	up_pbs	0.566067
Guiana	SCA-6_Chr2v1_05252.1	up_pbs	0.566067
Guiana	SCA-6_Chr2v1_05254.1	up_pbs	0.566067
Guiana	SCA-6_Chr2v1_05282.1	up_pbs	0.566067
Guiana	SCA-6_Chr4v1_12126.1	up_pbs	0.566067
Guiana	SCA-6_Chr4v1_12160.1	up_pbs	0.566067
Guiana	SCA-6_Chr4v1_13016.1	up_pbs	0.566067
Guiana	SCA-6_Chr5v1_15700.1	up_pbs	0.566067
Guiana	SCA-6_Chr5v1_15709.1	up_pbs	0.566067
Guiana	SCA-6_Chr5v1_15710.1	up_pbs	0.566067
Guiana	SCA-6_Chr5v1_15740.1	up_pbs	0.566067
Guiana	SCA-6_Chr5v1_16421.1	up_pbs	0.566067
Guiana	SCA-6_Chr9v1_22837.1	up_pbs	0.566067
Guiana	SCA-6_Chr9v1_22870.1	up_pbs	0.566067
Guiana	SCA-6_Chr9v1_22872.1	up_pbs	0.566067
Guiana	SCA-6_Chr9v1_24021.1	up_pbs	0.566009
Guiana	SCA-6_Chr1v1_03935.1	up_pbs	0.565893
Guiana	SCA-6_Chr3v1_10443.1	up_pbs	0.565698
Guiana	SCA-6_Chr1v1_01093.1	up_pbs	0.565379
Guiana	SCA-6_Chr8v1_21677.1	up_pbs	0.565302
Guiana	SCA-6_Chr1v1_03648.1	up_pbs	0.565042
Guiana	SCA-6_Chr1v1_02443.1	up_pbs	0.56443
Guiana	SCA-6_Chr5v1_15250.1	up_pbs	0.564038
Guiana	SCA-6_Chr1v1_00499.1	up_pbs	0.56403
Guiana	SCA-6_Chr1v1_01956.1	up_pbs	0.563966
Guiana	SCA-6_Chr2v1_05427.1	up_pbs	0.562866
Guiana	SCA-6_Chr6v1_16862.1	up_pbs	0.561932
Guiana	SCA-6_Chr8v1_21640.1	up_pbs	0.56174
Guiana	SCA-6_Chr1v1_03052.1	up_pbs	0.561548
Guiana	SCA-6_Chr8v1_21559.1	up_pbs	0.559518
Guiana	SCA-6_Chr9v1_23924.1	up_pbs	0.559332
Guiana	SCA-6_Chr3v1_10447.1	up_pbs	0.558901
Guiana	SCA-6_Chr1v1_00501.1	up_pbs	0.558739
Guiana	SCA-6_Chr8v1_21560.1	up_pbs	0.558171
Guiana	SCA-6_Chr8v1_21622.1	up_pbs	0.557568
Guiana	SCA-6_Chr9v1_24237.1	up_pbs	0.557282
Guiana	SCA-6_Chr9v1_23896.1	up_pbs	0.556525
Guiana	SCA-6_Chr4v1_12870.1	up_pbs	0.555469
Guiana	SCA-6_Chr2v1_07058.1	up_pbs	0.555074
Guiana	SCA-6_Chr6v1_16919.1	up_pbs	0.554761
Guiana	SCA-6_Chr8v1_21514.1	up_pbs	0.554421
Guiana	SCA-6_Chr1v1_00435.1	up_pbs	0.553841
Guiana	SCA-6_Chr4v1_11336.1	up_pbs	0.552859
Guiana	SCA-6_Chr3v1_08486.1	up_pbs	0.552843
Guiana	SCA-6_Chr1v1_00724.1	up_pbs	0.55193
Guiana	SCA-6_Chr1v1_01087.1	up_pbs	0.5516
Guiana	SCA-6_Chr9v1_24003.1	up_pbs	0.551249
Guiana	SCA-6_Chr4v1_12882.1	up_pbs	0.551144
Guiana	SCA-6_Chr9v1_24244.1	up_pbs	0.550732
Iquitos	SCA-6_Chr2v1_04826.1	coding_pbs	1.00391
Iquitos	SCA-6_Chr6v1_18092.1	coding_pbs	0.989068
Iquitos	SCA-6_Chr4v1_13440.1	coding_pbs	0.932401
Iquitos	SCA-6_Chr6v1_17725.1	coding_pbs	0.882415
Iquitos	SCA-6_Chr3v1_09640.1	coding_pbs	0.857419
Iquitos	SCA-6_Chr4v1_13470.1	coding_pbs	0.842308
Iquitos	SCA-6_Chr4v1_13447.1	coding_pbs	0.833851
Iquitos	SCA-6_Chr6v1_17878.1	coding_pbs	0.829191
Iquitos	SCA-6_Chr2v1_04827.1	coding_pbs	0.827409
Iquitos	SCA-6_Chr6v1_18088.1	coding_pbs	0.814347
Iquitos	SCA-6_Chr5v1_15953.1	coding_pbs	0.805144
Iquitos	SCA-6_Chr6v1_18090.1	coding_pbs	0.800997
Iquitos	SCA-6_Chr4v1_13501.1	coding_pbs	0.799234
Iquitos	SCA-6_Chr6v1_17806.1	coding_pbs	0.776875
Iquitos	SCA-6_Chr2v1_04836.1	coding_pbs	0.760441
Iquitos	SCA-6_Chr6v1_17882.1	coding_pbs	0.72121
Iquitos	SCA-6_Chr6v1_17726.1	coding_pbs	0.714776
Iquitos	SCA-6_Chr6v1_17805.1	coding_pbs	0.693353
Iquitos	SCA-6_Chr2v1_05141.1	coding_pbs	0.691487
Iquitos	SCA-6_Chr5v1_16704.1	coding_pbs	0.691487
Iquitos	SCA-6_Chr6v1_18087.1	coding_pbs	0.690973
Iquitos	SCA-6_Chr6v1_17859.1	coding_pbs	0.682963
Iquitos	SCA-6_Chr5v1_16131.1	coding_pbs	0.672854
Iquitos	SCA-6_Chr6v1_17711.1	coding_pbs	0.665649
Iquitos	SCA-6_Chr9v1_23646.1	coding_pbs	0.664177
Iquitos	SCA-6_Chr5v1_13754.1	coding_pbs	0.663975
Iquitos	SCA-6_Chr3v1_08103.1	coding_pbs	0.661452
Iquitos	SCA-6_Chr7v1_19687.1	coding_pbs	0.658469
Iquitos	SCA-6_Chr3v1_08473.1	coding_pbs	0.656218
Iquitos	SCA-6_Chr4v1_13472.1	coding_pbs	0.655982
Iquitos	SCA-6_Chr4v1_13516.1	coding_pbs	0.655982
Iquitos	SCA-6_Chr5v1_16640.1	coding_pbs	0.655303
Iquitos	SCA-6_Chr4v1_13199.1	coding_pbs	0.654996
Iquitos	SCA-6_Chr6v1_18012.1	coding_pbs	0.652609
Iquitos	SCA-6_Chr3v1_09675.1	coding_pbs	0.652561
Iquitos	SCA-6_Chr6v1_17871.1	coding_pbs	0.652115
Iquitos	SCA-6_Chr4v1_13327.1	coding_pbs	0.648844
Iquitos	SCA-6_Chr4v1_13278.1	coding_pbs	0.646763
Iquitos	SCA-6_Chr2v1_05421.1	coding_pbs	0.64543
Iquitos	SCA-6_Chr6v1_17860.1	coding_pbs	0.642046
Iquitos	SCA-6_Chr3v1_07946.1	coding_pbs	0.622755
Iquitos	SCA-6_Chr4v1_13469.1	coding_pbs	0.619608
Iquitos	SCA-6_Chr4v1_13581.1	coding_pbs	0.619329
Iquitos	SCA-6_Chr6v1_17690.1	coding_pbs	0.615809
Iquitos	SCA-6_Chr2v1_04825.1	coding_pbs	0.612528
Iquitos	SCA-6_Chr2v1_04828.1	coding_pbs	0.610652
Iquitos	SCA-6_Chr4v1_13488.1	coding_pbs	0.610318
Iquitos	SCA-6_Chr6v1_17975.1	coding_pbs	0.610002
Iquitos	SCA-6_Chr3v1_08577.1	coding_pbs	0.60796
Iquitos	SCA-6_Chr10v1_27837.1	coding_pbs	0.607823
Iquitos	SCA-6_Chr6v1_17879.1	coding_pbs	0.602694
Iquitos	SCA-6_Chr4v1_13563.1	coding_pbs	0.59936
Iquitos	SCA-6_Chr3v1_08213.1	coding_pbs	0.587808
Iquitos	SCA-6_Chr6v1_17912.1	coding_pbs	0.586774
Iquitos	SCA-6_Chr6v1_18083.1	coding_pbs	0.585929
Iquitos	SCA-6_Chr9v1_23847.1	coding_pbs	0.582876
Iquitos	SCA-6_Chr4v1_13398.1	coding_pbs	0.582137
Iquitos	SCA-6_Chr6v1_17918.1	coding_pbs	0.577053
Iquitos	SCA-6_Chr2v1_07388.1	coding_pbs	0.576859
Iquitos	SCA-6_Chr4v1_13333.1	coding_pbs	0.574953
Iquitos	SCA-6_Chr9v1_26476.1	coding_pbs	0.572609
Iquitos	SCA-6_Chr9v1_26334.1	coding_pbs	0.566673
Iquitos	SCA-6_Chr9v1_25445.1	coding_pbs	0.565893
Iquitos	SCA-6_Chr6v1_17693.1	coding_pbs	0.564821
Iquitos	SCA-6_Chr6v1_18854.1	coding_pbs	0.564207
Iquitos	SCA-6_Chr6v1_17858.1	coding_pbs	0.56155
Iquitos	SCA-6_Chr4v1_13243.1	coding_pbs	0.561289
Iquitos	SCA-6_Chr5v1_16690.1	coding_pbs	0.561214
Iquitos	SCA-6_Chr4v1_13590.1	coding_pbs	0.559117
Iquitos	SCA-6_Chr9v1_23417.1	coding_pbs	0.559104
Iquitos	SCA-6_Chr3v1_08472.1	coding_pbs	0.558562
Iquitos	SCA-6_Chr2v1_05478.1	coding_pbs	0.555053
Iquitos	SCA-6_Chr6v1_18525.1	coding_pbs	0.55395
Iquitos	SCA-6_Chr4v1_13634.1	coding_pbs	0.553889
Iquitos	SCA-6_Chr5v1_16641.1	coding_pbs	0.553885
Iquitos	SCA-6_Chr4v1_13452.1	coding_pbs	0.552942
Iquitos	SCA-6_Chr6v1_17909.1	coding_pbs	0.552942
Iquitos	SCA-6_Chr8v1_21898.1	coding_pbs	0.552942
Iquitos	SCA-6_Chr8v1_21899.1	coding_pbs	0.552942
Iquitos	SCA-6_Chr6v1_18717.1	coding_pbs	0.549959
Iquitos	SCA-6_Chr6v1_17877.1	coding_pbs	0.54951
Iquitos	SCA-6_Chr6v1_17992.1	coding_pbs	0.544506
Iquitos	SCA-6_Chr5v1_16075.1	coding_pbs	0.543847
Iquitos	SCA-6_Chr4v1_13462.1	coding_pbs	0.54122
Iquitos	SCA-6_Chr8v1_21960.1	coding_pbs	0.540352
Iquitos	SCA-6_Chr6v1_18524.1	coding_pbs	0.540183
Iquitos	SCA-6_Chr5v1_15835.1	coding_pbs	0.53807
Iquitos	SCA-6_Chr6v1_17722.1	coding_pbs	0.535567
Iquitos	SCA-6_Chr8v1_21893.1	coding_pbs	0.535128
Iquitos	SCA-6_Chr6v1_17905.1	coding_pbs	0.534154
Iquitos	SCA-6_Chr4v1_13441.1	coding_pbs	0.5334
Iquitos	SCA-6_Chr6v1_17720.1	coding_pbs	0.530275
Iquitos	SCA-6_Chr9v1_24117.1	coding_pbs	0.530148
Iquitos	SCA-6_Chr4v1_13437.1	coding_pbs	0.528674
Iquitos	SCA-6_Chr2v1_04183.1	coding_pbs	0.527377
Iquitos	SCA-6_Chr5v1_16142.1	coding_pbs	0.527154
Iquitos	SCA-6_Chr2v1_04229.1	coding_pbs	0.52611
Iquitos	SCA-6_Chr3v1_10003.1	coding_pbs	0.526107
Iquitos	SCA-6_Chr6v1_17963.1	coding_pbs	0.525274
Iquitos	SCA-6_Chr9v1_24111.1	coding_pbs	0.522928
Iquitos	SCA-6_Chr4v1_13451.1	coding_pbs	0.521462
Iquitos	SCA-6_Chr6v1_17903.1	coding_pbs	0.521462
Iquitos	SCA-6_Chr8v1_21959.1	coding_pbs	0.521462
Iquitos	SCA-6_Chr5v1_16402.1	coding_pbs	0.521139
Iquitos	SCA-6_Chr6v1_17974.1	coding_pbs	0.519823
Iquitos	SCA-6_Chr2v1_04824.1	coding_pbs	0.518144
Iquitos	SCA-6_Chr4v1_13580.1	coding_pbs	0.517963
Iquitos	SCA-6_Chr2v1_07109.1	coding_pbs	0.517618
Iquitos	SCA-6_Chr5v1_16143.1	coding_pbs	0.515498
Iquitos	SCA-6_Chr4v1_13509.1	coding_pbs	0.514363
Iquitos	SCA-6_Chr10v1_27838.1	coding_pbs	0.510786
Iquitos	SCA-6_Chr3v1_08364.1	coding_pbs	0.510203
Iquitos	SCA-6_Chr6v1_18150.1	coding_pbs	0.510042
Iquitos	SCA-6_Chr6v1_17855.1	coding_pbs	0.509866
Iquitos	SCA-6_Chr2v1_04628.1	coding_pbs	0.509451
Iquitos	SCA-6_Chr6v1_18197.1	coding_pbs	0.509216
Iquitos	SCA-6_Chr6v1_17869.1	coding_pbs	0.5084
Iquitos	SCA-6_Chr8v1_21918.1	coding_pbs	0.507186
Iquitos	SCA-6_Chr5v1_16130.1	coding_pbs	0.50487
Iquitos	SCA-6_Chr4v1_13218.1	coding_pbs	0.501678
Iquitos	SCA-6_Chr5v1_16089.1	coding_pbs	0.501678
Iquitos	SCA-6_Chr6v1_17906.1	coding_pbs	0.499794
Iquitos	SCA-6_Chr9v1_25973.1	coding_pbs	0.498866
Iquitos	SCA-6_Chr6v1_17727.1	coding_pbs	0.497793
Iquitos	SCA-6_Chr6v1_17828.1	coding_pbs	0.49758
Iquitos	SCA-6_Chr6v1_18067.1	coding_pbs	0.496741
Iquitos	SCA-6_Chr6v1_18649.1	coding_pbs	0.496579
Iquitos	SCA-6_Chr6v1_17973.1	coding_pbs	0.496299
Iquitos	SCA-6_Chr5v1_16226.1	coding_pbs	0.496262
Iquitos	SCA-6_Chr5v1_16642.1	coding_pbs	0.495433
Iquitos	SCA-6_Chr4v1_13349.1	coding_pbs	0.494611
Iquitos	SCA-6_Chr5v1_16134.1	coding_pbs	0.493307
Iquitos	SCA-6_Chr4v1_13244.1	coding_pbs	0.491659
Iquitos	SCA-6_Chr8v1_21900.1	coding_pbs	0.491559
Iquitos	SCA-6_Chr2v1_07059.1	coding_pbs	0.490251
Iquitos	SCA-6_Chr4v1_13514.1	coding_pbs	0.490251
Iquitos	SCA-6_Chr6v1_18243.1	coding_pbs	0.489034
Iquitos	SCA-6_Chr5v1_16044.1	coding_pbs	0.48764
Iquitos	SCA-6_Chr6v1_18683.1	coding_pbs	0.48759
Iquitos	SCA-6_Chr5v1_14485.1	coding_pbs	0.486507
Iquitos	SCA-6_Chr1v1_03700.1	coding_pbs	0.486215
Iquitos	SCA-6_Chr4v1_13009.1	coding_pbs	0.485858
Iquitos	SCA-6_Chr5v1_14118.1	coding_pbs	0.485469
Iquitos	SCA-6_Chr5v1_16133.1	coding_pbs	0.485009
Iquitos	SCA-6_Chr6v1_17873.1	coding_pbs	0.481212
Iquitos	SCA-6_Chr6v1_17928.1	coding_pbs	0.481068
Iquitos	SCA-6_Chr3v1_08468.1	coding_pbs	0.480258
Iquitos	SCA-6_Chr5v1_16364.1	coding_pbs	0.47742
Iquitos	SCA-6_Chr6v1_17938.1	coding_pbs	0.476923
Iquitos	SCA-6_Chr4v1_12389.1	coding_pbs	0.475962
Iquitos	SCA-6_Chr6v1_18013.1	coding_pbs	0.475785
Iquitos	SCA-6_Chr2v1_04877.1	coding_pbs	0.474441
Iquitos	SCA-6_Chr4v1_13193.1	coding_pbs	0.472921
Iquitos	SCA-6_Chr6v1_18086.1	coding_pbs	0.472818
Iquitos	SCA-6_Chr5v1_15875.1	coding_pbs	0.471581
Iquitos	SCA-6_Chr6v1_18014.1	coding_pbs	0.471043
Iquitos	SCA-6_Chr5v1_16337.1	coding_pbs	0.4698
Iquitos	SCA-6_Chr6v1_17733.1	coding_pbs	0.469336
Iquitos	SCA-6_Chr5v1_16702.1	coding_pbs	0.467813
Iquitos	SCA-6_Chr2v1_05150.1	coding_pbs	0.466063
Iquitos	SCA-6_Chr4v1_13623.1	coding_pbs	0.465401
Iquitos	SCA-6_Chr3v1_08344.1	coding_pbs	0.463087
Iquitos	SCA-6_Chr8v1_21911.1	coding_pbs	0.462802
Iquitos	SCA-6_Chr6v1_17910.1	coding_pbs	0.462471
Iquitos	SCA-6_Chr4v1_10630.1	coding_pbs	0.461048
Iquitos	SCA-6_Chr2v1_04867.1	coding_pbs	0.459911
Iquitos	SCA-6_Chr4v1_13519.1	coding_pbs	0.459796
Iquitos	SCA-6_Chr5v1_16074.1	coding_pbs	0.459686
Iquitos	SCA-6_Chr9v1_26094.1	coding_pbs	0.459464
Iquitos	SCA-6_Chr5v1_16339.1	coding_pbs	0.459462
Iquitos	SCA-6_Chr6v1_18696.1	coding_pbs	0.459233
Iquitos	SCA-6_Chr4v1_13633.1	coding_pbs	0.458766
Iquitos	SCA-6_Chr6v1_17983.1	coding_pbs	0.458762
Iquitos	SCA-6_Chr3v1_08257.1	coding_pbs	0.458224
Iquitos	SCA-6_Chr8v1_21919.1	coding_pbs	0.45797
Iquitos	SCA-6_Chr5v1_16117.1	coding_pbs	0.456252
Iquitos	SCA-6_Chr9v1_23858.1	coding_pbs	0.455771
Iquitos	SCA-6_Chr6v1_17823.1	coding_pbs	0.453691
Iquitos	SCA-6_Chr2v1_04226.1	coding_pbs	0.45224
Iquitos	SCA-6_Chr4v1_13629.1	coding_pbs	0.451149
Iquitos	SCA-6_Chr6v1_18719.1	coding_pbs	0.450236
Iquitos	SCA-6_Chr6v1_17866.1	coding_pbs	0.448993
Iquitos	SCA-6_Chr4v1_13277.1	coding_pbs	0.448008
Iquitos	SCA-6_Chr4v1_13584.1	coding_pbs	0.446267
Iquitos	SCA-6_Chr4v1_13200.1	coding_pbs	0.44559
Iquitos	SCA-6_Chr2v1_05368.1	coding_pbs	0.445311
Iquitos	SCA-6_Chr4v1_13594.1	coding_pbs	0.445274
Iquitos	SCA-6_Chr5v1_16389.1	coding_pbs	0.444745
Iquitos	SCA-6_Chr6v1_17960.1	coding_pbs	0.444377
Iquitos	SCA-6_Chr6v1_17890.1	coding_pbs	0.444101
Iquitos	SCA-6_Chr6v1_17691.1	coding_pbs	0.442035
Iquitos	SCA-6_Chr5v1_16737.1	coding_pbs	0.442028
Iquitos	SCA-6_Chr8v1_21921.1	coding_pbs	0.440694
Iquitos	SCA-6_Chr8v1_21880.1	coding_pbs	0.439628
Iquitos	SCA-6_Chr1v1_03172.1	coding_pbs	0.439616
Iquitos	SCA-6_Chr4v1_13562.1	coding_pbs	0.438251
Iquitos	SCA-6_Chr8v1_21937.1	coding_pbs	0.437652
Iquitos	SCA-6_Chr4v1_13477.1	coding_pbs	0.437243
Iquitos	SCA-6_Chr5v1_16119.1	coding_pbs	0.435291
Iquitos	SCA-6_Chr2v1_04616.1	coding_pbs	0.435167
Iquitos	SCA-6_Chr6v1_17955.1	coding_pbs	0.433695
Iquitos	SCA-6_Chr9v1_23850.1	coding_pbs	0.432683
Iquitos	SCA-6_Chr5v1_14115.1	coding_pbs	0.432562
Iquitos	SCA-6_Chr2v1_04228.1	coding_pbs	0.432241
Iquitos	SCA-6_Chr4v1_13348.1	coding_pbs	0.432008
Iquitos	SCA-6_Chr4v1_13625.1	coding_pbs	0.431582
Iquitos	SCA-6_Chr4v1_13338.1	coding_pbs	0.430386
Iquitos	SCA-6_Chr5v1_16489.1	coding_pbs	0.430186
Iquitos	SCA-6_Chr2v1_04617.1	coding_pbs	0.429521
Iquitos	SCA-6_Chr1v1_03159.1	coding_pbs	0.428726
Iquitos	SCA-6_Chr2v1_04189.1	coding_pbs	0.427594
Iquitos	SCA-6_Chr2v1_07407.1	coding_pbs	0.426498
Iquitos	SCA-6_Chr3v1_08512.1	coding_pbs	0.426498
Iquitos	SCA-6_Chr3v1_08104.1	coding_pbs	0.42621
Iquitos	SCA-6_Chr9v1_23866.1	coding_pbs	0.425986
Iquitos	SCA-6_Chr4v1_13468.1	coding_pbs	0.425539
Iquitos	SCA-6_Chr5v1_16370.1	coding_pbs	0.424779
Iquitos	SCA-6_Chr5v1_14700.1	coding_pbs	0.423649
Iquitos	SCA-6_Chr4v1_13096.1	coding_pbs	0.421986
Iquitos	SCA-6_Chr6v1_17907.1	coding_pbs	0.421622
Iquitos	SCA-6_Chr6v1_17829.1	coding_pbs	0.420341
Iquitos	SCA-6_Chr6v1_18062.1	coding_pbs	0.419281
Iquitos	SCA-6_Chr4v1_13585.1	coding_pbs	0.418245
Iquitos	SCA-6_Chr8v1_22544.1	coding_pbs	0.418109
Iquitos	SCA-6_Chr3v1_08471.1	coding_pbs	0.417255
Iquitos	SCA-6_Chr5v1_16096.1	coding_pbs	0.415956
Iquitos	SCA-6_Chr5v1_16332.1	coding_pbs	0.415926
Iquitos	SCA-6_Chr8v1_21952.1	coding_pbs	0.415768
Iquitos	SCA-6_Chr2v1_04860.1	coding_pbs	0.415675
Iquitos	SCA-6_Chr2v1_05610.1	coding_pbs	0.415675
Iquitos	SCA-6_Chr10v1_27750.1	coding_pbs	0.414356
Iquitos	SCA-6_Chr9v1_23444.1	coding_pbs	0.412747
Iquitos	SCA-6_Chr4v1_12847.1	coding_pbs	0.412193
Iquitos	SCA-6_Chr4v1_13631.1	coding_pbs	0.411337
Iquitos	SCA-6_Chr5v1_15836.1	coding_pbs	0.411107
Iquitos	SCA-6_Chr10v1_27776.1	coding_pbs	0.410596
Iquitos	SCA-6_Chr3v1_07892.1	coding_pbs	0.410582
Iquitos	SCA-6_Chr5v1_16645.1	coding_pbs	0.409925
Iquitos	SCA-6_Chr5v1_15838.1	coding_pbs	0.409777
Iquitos	SCA-6_Chr4v1_13438.1	coding_pbs	0.408974
Iquitos	SCA-6_Chr1v1_00160.1	coding_pbs	0.408832
Iquitos	SCA-6_Chr6v1_17704.1	coding_pbs	0.408797
Iquitos	SCA-6_Chr5v1_16394.1	coding_pbs	0.407402
Iquitos	SCA-6_Chr2v1_04823.1	coding_pbs	0.406542
Iquitos	SCA-6_Chr2v1_04837.1	coding_pbs	0.406277
Iquitos	SCA-6_Chr3v1_08212.1	down_pbs	1.07275
Iquitos	SCA-6_Chr5v1_16777.1	down_pbs	0.829863
Iquitos	SCA-6_Chr5v1_16780.1	down_pbs	0.817301
Iquitos	SCA-6_Chr2v1_04837.1	down_pbs	0.751094
Iquitos	SCA-6_Chr2v1_04826.1	down_pbs	0.70327
Iquitos	SCA-6_Chr3v1_08257.1	down_pbs	0.682232
Iquitos	SCA-6_Chr6v1_17807.1	down_pbs	0.650987
Iquitos	SCA-6_Chr6v1_17727.1	down_pbs	0.650057
Iquitos	SCA-6_Chr4v1_13446.1	down_pbs	0.641942
Iquitos	SCA-6_Chr6v1_17806.1	down_pbs	0.629846
Iquitos	SCA-6_Chr5v1_16640.1	down_pbs	0.627015
Iquitos	SCA-6_Chr4v1_13589.1	down_pbs	0.620377
Iquitos	SCA-6_Chr6v1_17869.1	down_pbs	0.619389
Iquitos	SCA-6_Chr4v1_13448.1	down_pbs	0.617728
Iquitos	SCA-6_Chr4v1_13328.1	down_pbs	0.616018
Iquitos	SCA-6_Chr6v1_17868.1	down_pbs	0.607266
Iquitos	SCA-6_Chr4v1_13463.1	down_pbs	0.596587
Iquitos	SCA-6_Chr6v1_17872.1	down_pbs	0.595987
Iquitos	SCA-6_Chr6v1_17871.1	down_pbs	0.594244
Iquitos	SCA-6_Chr4v1_13471.1	down_pbs	0.593989
Iquitos	SCA-6_Chr6v1_17858.1	down_pbs	0.592914
Iquitos	SCA-6_Chr6v1_17973.1	down_pbs	0.581805
Iquitos	SCA-6_Chr6v1_17860.1	down_pbs	0.581052
Iquitos	SCA-6_Chr5v1_16703.1	down_pbs	0.578151
Iquitos	SCA-6_Chr6v1_17880.1	down_pbs	0.576019
Iquitos	SCA-6_Chr3v1_08471.1	down_pbs	0.569749
Iquitos	SCA-6_Chr9v1_25446.1	down_pbs	0.565893
Iquitos	SCA-6_Chr4v1_13467.1	down_pbs	0.56565
Iquitos	SCA-6_Chr2v1_04825.1	down_pbs	0.563373
Iquitos	SCA-6_Chr5v1_16641.1	down_pbs	0.562815
Iquitos	SCA-6_Chr6v1_18082.1	down_pbs	0.558373
Iquitos	SCA-6_Chr9v1_23867.1	down_pbs	0.557287
Iquitos	SCA-6_Chr4v1_13326.1	down_pbs	0.555871
Iquitos	SCA-6_Chr4v1_13515.1	down_pbs	0.555154
Iquitos	SCA-6_Chr4v1_13516.1	down_pbs	0.555154
Iquitos	SCA-6_Chr4v1_13476.1	down_pbs	0.545091
Iquitos	SCA-6_Chr4v1_13562.1	down_pbs	0.54332
Iquitos	SCA-6_Chr6v1_17910.1	down_pbs	0.541752
Iquitos	SCA-6_Chr4v1_13518.1	down_pbs	0.534932
Iquitos	SCA-6_Chr6v1_17904.1	down_pbs	0.534833
Iquitos	SCA-6_Chr10v1_27837.1	down_pbs	0.533403
Iquitos	SCA-6_Chr6v1_17721.1	down_pbs	0.532096
Iquitos	SCA-6_Chr5v1_16131.1	down_pbs	0.530232
Iquitos	SCA-6_Chr1v1_03170.1	down_pbs	0.527155
Iquitos	SCA-6_Chr6v1_17962.1	down_pbs	0.526818
Iquitos	SCA-6_Chr5v1_16143.1	down_pbs	0.521783
Iquitos	SCA-6_Chr6v1_17722.1	down_pbs	0.521129
Iquitos	SCA-6_Chr2v1_05369.1	down_pbs	0.520891
Iquitos	SCA-6_Chr5v1_16142.1	down_pbs	0.518882
Iquitos	SCA-6_Chr5v1_16705.1	down_pbs	0.51499
Iquitos	SCA-6_Chr2v1_04827.1	down_pbs	0.514871
Iquitos	SCA-6_Chr4v1_13487.1	down_pbs	0.512658
Iquitos	SCA-6_Chr2v1_04822.1	down_pbs	0.512444
Iquitos	SCA-6_Chr5v1_16644.1	down_pbs	0.512065
Iquitos	SCA-6_Chr4v1_13514.1	down_pbs	0.509717
Iquitos	SCA-6_Chr6v1_18089.1	down_pbs	0.509662
Iquitos	SCA-6_Chr3v1_08345.1	down_pbs	0.508388
Iquitos	SCA-6_Chr1v1_03174.1	down_pbs	0.508189
Iquitos	SCA-6_Chr6v1_17691.1	down_pbs	0.508165
Iquitos	SCA-6_Chr2v1_04232.1	down_pbs	0.507004
Iquitos	SCA-6_Chr10v1_27838.1	down_pbs	0.505661
Iquitos	SCA-6_Chr4v1_13582.1	down_pbs	0.505297
Iquitos	SCA-6_Chr6v1_17914.1	down_pbs	0.504907
Iquitos	SCA-6_Chr5v1_16291.1	down_pbs	0.501065
Iquitos	SCA-6_Chr4v1_13579.1	down_pbs	0.50009
Iquitos	SCA-6_Chr9v1_24116.1	down_pbs	0.494373
Iquitos	SCA-6_Chr10v1_27723.1	down_pbs	0.494127
Iquitos	SCA-6_Chr6v1_17907.1	down_pbs	0.493793
Iquitos	SCA-6_Chr1v1_01974.1	down_pbs	0.493012
Iquitos	SCA-6_Chr4v1_13580.1	down_pbs	0.492783
Iquitos	SCA-6_Chr6v1_18011.1	down_pbs	0.491597
Iquitos	SCA-6_Chr5v1_16132.1	down_pbs	0.490024
Iquitos	SCA-6_Chr2v1_04227.1	down_pbs	0.489069
Iquitos	SCA-6_Chr4v1_13489.1	down_pbs	0.488861
Iquitos	SCA-6_Chr6v1_17711.1	down_pbs	0.486847
Iquitos	SCA-6_Chr6v1_17720.1	down_pbs	0.485949
Iquitos	SCA-6_Chr6v1_18014.1	down_pbs	0.483815
Iquitos	SCA-6_Chr3v1_08096.1	down_pbs	0.482906
Iquitos	SCA-6_Chr6v1_17856.1	down_pbs	0.482434
Iquitos	SCA-6_Chr6v1_17729.1	down_pbs	0.481599
Iquitos	SCA-6_Chr8v1_22024.1	down_pbs	0.478888
Iquitos	SCA-6_Chr5v1_16439.1	down_pbs	0.477565
Iquitos	SCA-6_Chr4v1_13329.1	down_pbs	0.475716
Iquitos	SCA-6_Chr5v1_16646.1	down_pbs	0.475382
Iquitos	SCA-6_Chr8v1_21937.1	down_pbs	0.47496
Iquitos	SCA-6_Chr6v1_17873.1	down_pbs	0.473983
Iquitos	SCA-6_Chr5v1_14119.1	down_pbs	0.472796
Iquitos	SCA-6_Chr6v1_18013.1	down_pbs	0.471053
Iquitos	SCA-6_Chr6v1_17975.1	down_pbs	0.469385
Iquitos	SCA-6_Chr4v1_13350.1	down_pbs	0.468107
Iquitos	SCA-6_Chr8v1_21881.1	down_pbs	0.46379
Iquitos	SCA-6_Chr8v1_21899.1	down_pbs	0.46192
Iquitos	SCA-6_Chr5v1_16702.1	down_pbs	0.460896
Iquitos	SCA-6_Chr6v1_18012.1	down_pbs	0.459174
Iquitos	SCA-6_Chr5v1_16363.1	down_pbs	0.458148
Iquitos	SCA-6_Chr5v1_16044.1	down_pbs	0.456677
Iquitos	SCA-6_Chr6v1_17905.1	down_pbs	0.456671
Iquitos	SCA-6_Chr4v1_13517.1	down_pbs	0.455366
Iquitos	SCA-6_Chr4v1_13525.1	down_pbs	0.454053
Iquitos	SCA-6_Chr2v1_04617.1	down_pbs	0.451437
Iquitos	SCA-6_Chr6v1_17827.1	down_pbs	0.451295
Iquitos	SCA-6_Chr6v1_17906.1	down_pbs	0.450674
Iquitos	SCA-6_Chr6v1_17723.1	down_pbs	0.446179
Iquitos	SCA-6_Chr8v1_21882.1	down_pbs	0.445202
Iquitos	SCA-6_Chr6v1_17855.1	down_pbs	0.444184
Iquitos	SCA-6_Chr8v1_21900.1	down_pbs	0.443079
Iquitos	SCA-6_Chr6v1_17911.1	down_pbs	0.441739
Iquitos	SCA-6_Chr8v1_21903.1	down_pbs	0.440653
Iquitos	SCA-6_Chr3v1_07938.1	down_pbs	0.44004
Iquitos	SCA-6_Chr6v1_18853.1	down_pbs	0.437048
Iquitos	SCA-6_Chr2v1_04866.1	down_pbs	0.434942
Iquitos	SCA-6_Chr4v1_13630.1	down_pbs	0.434857
Iquitos	SCA-6_Chr4v1_13638.1	down_pbs	0.433595
Iquitos	SCA-6_Chr4v1_13626.1	down_pbs	0.433346
Iquitos	SCA-6_Chr5v1_16364.1	down_pbs	0.433113
Iquitos	SCA-6_Chr2v1_04824.1	down_pbs	0.429532
Iquitos	SCA-6_Chr4v1_13628.1	down_pbs	0.425824
Iquitos	SCA-6_Chr6v1_18653.1	down_pbs	0.425414
Iquitos	SCA-6_Chr5v1_16704.1	down_pbs	0.425185
Iquitos	SCA-6_Chr2v1_04629.1	down_pbs	0.424705
Iquitos	SCA-6_Chr2v1_04630.1	down_pbs	0.424219
Iquitos	SCA-6_Chr4v1_13438.1	down_pbs	0.423272
Iquitos	SCA-6_Chr4v1_13441.1	down_pbs	0.423272
Iquitos	SCA-6_Chr6v1_18005.1	down_pbs	0.423084
Iquitos	SCA-6_Chr4v1_13336.1	down_pbs	0.420706
Iquitos	SCA-6_Chr2v1_04229.1	down_pbs	0.420515
Iquitos	SCA-6_Chr2v1_04233.1	down_pbs	0.41729
Iquitos	SCA-6_Chr9v1_26095.1	down_pbs	0.416825
Iquitos	SCA-6_Chr5v1_16151.1	down_pbs	0.415667
Iquitos	SCA-6_Chr6v1_17909.1	down_pbs	0.414375
Iquitos	SCA-6_Chr5v1_14116.1	down_pbs	0.414128
Iquitos	SCA-6_Chr4v1_13335.1	down_pbs	0.413701
Iquitos	SCA-6_Chr5v1_16328.1	down_pbs	0.412876
Iquitos	SCA-6_Chr6v1_18088.1	down_pbs	0.412342
Iquitos	SCA-6_Chr6v1_18066.1	down_pbs	0.411794
Iquitos	SCA-6_Chr4v1_13345.1	down_pbs	0.410936
Iquitos	SCA-6_Chr4v1_13332.1	down_pbs	0.410781
Iquitos	SCA-6_Chr6v1_17828.1	down_pbs	0.410451
Iquitos	SCA-6_Chr7v1_19246.1	down_pbs	0.409956
Iquitos	SCA-6_Chr2v1_04823.1	down_pbs	0.409902
Iquitos	SCA-6_Chr6v1_18567.1	down_pbs	0.409192
Iquitos	SCA-6_Chr6v1_17960.1	down_pbs	0.409016
Iquitos	SCA-6_Chr6v1_18061.1	down_pbs	0.407904
Iquitos	SCA-6_Chr5v1_14487.1	down_pbs	0.407633
Iquitos	SCA-6_Chr3v1_07891.1	down_pbs	0.406991
Iquitos	SCA-6_Chr3v1_07893.1	down_pbs	0.406991
Iquitos	SCA-6_Chr4v1_13474.1	down_pbs	0.405698
Iquitos	SCA-6_Chr5v1_16390.1	down_pbs	0.405189
Iquitos	SCA-6_Chr4v1_13243.1	down_pbs	0.404011
Iquitos	SCA-6_Chr4v1_13439.1	down_pbs	0.403831
Iquitos	SCA-6_Chr1v1_03699.1	down_pbs	0.403025
Iquitos	SCA-6_Chr4v1_13513.1	down_pbs	0.402745
Iquitos	SCA-6_Chr4v1_13627.1	down_pbs	0.402016
Iquitos	SCA-6_Chr2v1_04188.1	down_pbs	0.40199
Iquitos	SCA-6_Chr2v1_04628.1	down_pbs	0.401978
Iquitos	SCA-6_Chr2v1_04226.1	down_pbs	0.401907
Iquitos	SCA-6_Chr4v1_13509.1	down_pbs	0.400896
Iquitos	SCA-6_Chr5v1_14684.1	down_pbs	0.400236
Iquitos	SCA-6_Chr8v1_21883.1	down_pbs	0.399663
Iquitos	SCA-6_Chr4v1_13629.1	down_pbs	0.399056
Iquitos	SCA-6_Chr5v1_15837.1	down_pbs	0.397808
Iquitos	SCA-6_Chr3v1_08343.1	down_pbs	0.396637
Iquitos	SCA-6_Chr6v1_17732.1	down_pbs	0.396312
Iquitos	SCA-6_Chr2v1_04973.1	down_pbs	0.396226
Iquitos	SCA-6_Chr6v1_17699.1	down_pbs	0.395832
Iquitos	SCA-6_Chr2v1_04225.1	down_pbs	0.395102
Iquitos	SCA-6_Chr8v1_22026.1	down_pbs	0.393752
Iquitos	SCA-6_Chr5v1_14485.1	down_pbs	0.392741
Iquitos	SCA-6_Chr6v1_17974.1	down_pbs	0.392503
Iquitos	SCA-6_Chr6v1_17762.1	down_pbs	0.390436
Iquitos	SCA-6_Chr4v1_12849.1	down_pbs	0.389962
Iquitos	SCA-6_Chr6v1_18196.1	down_pbs	0.38929
Iquitos	SCA-6_Chr6v1_17899.1	down_pbs	0.389275
Iquitos	SCA-6_Chr4v1_13591.1	down_pbs	0.388783
Iquitos	SCA-6_Chr5v1_15969.1	down_pbs	0.38872
Iquitos	SCA-6_Chr6v1_18487.1	down_pbs	0.388307
Iquitos	SCA-6_Chr6v1_17919.1	down_pbs	0.387418
Iquitos	SCA-6_Chr5v1_16386.1	down_pbs	0.3866
Iquitos	SCA-6_Chr6v1_17961.1	down_pbs	0.384802
Iquitos	SCA-6_Chr5v1_15964.1	down_pbs	0.384795
Iquitos	SCA-6_Chr9v1_23807.1	down_pbs	0.384675
Iquitos	SCA-6_Chr8v1_21920.1	down_pbs	0.384371
Iquitos	SCA-6_Chr5v1_16401.1	down_pbs	0.383528
Iquitos	SCA-6_Chr2v1_07047.1	down_pbs	0.383464
Iquitos	SCA-6_Chr1v1_03169.1	down_pbs	0.381803
Iquitos	SCA-6_Chr9v1_23649.1	down_pbs	0.381264
Iquitos	SCA-6_Chr4v1_13334.1	down_pbs	0.380566
Iquitos	SCA-6_Chr8v1_21904.1	down_pbs	0.380237
Iquitos	SCA-6_Chr5v1_16153.1	down_pbs	0.379974
Iquitos	SCA-6_Chr6v1_18198.1	down_pbs	0.379466
Iquitos	SCA-6_Chr4v1_13586.1	down_pbs	0.37901
Iquitos	SCA-6_Chr3v1_09584.1	down_pbs	0.378617
Iquitos	SCA-6_Chr6v1_17972.1	down_pbs	0.378588
Iquitos	SCA-6_Chr4v1_13625.1	down_pbs	0.377977
Iquitos	SCA-6_Chr1v1_02580.1	down_pbs	0.37768
Iquitos	SCA-6_Chr1v1_03541.1	down_pbs	0.376886
Iquitos	SCA-6_Chr1v1_03542.1	down_pbs	0.376886
Iquitos	SCA-6_Chr6v1_17939.1	down_pbs	0.376291
Iquitos	SCA-6_Chr5v1_16160.1	down_pbs	0.372755
Iquitos	SCA-6_Chr6v1_17908.1	down_pbs	0.372496
Iquitos	SCA-6_Chr5v1_14486.1	down_pbs	0.371519
Iquitos	SCA-6_Chr10v1_27033.1	down_pbs	0.371127
Iquitos	SCA-6_Chr2v1_04745.1	down_pbs	0.371121
Iquitos	SCA-6_Chr5v1_16362.1	down_pbs	0.370574
Iquitos	SCA-6_Chr8v1_21897.1	down_pbs	0.370152
Iquitos	SCA-6_Chr8v1_21895.1	down_pbs	0.370137
Iquitos	SCA-6_Chr8v1_21515.1	down_pbs	0.36977
Iquitos	SCA-6_Chr5v1_16716.1	down_pbs	0.369379
Iquitos	SCA-6_Chr4v1_13631.1	down_pbs	0.368898
Iquitos	SCA-6_Chr4v1_13330.1	down_pbs	0.36784
Iquitos	SCA-6_Chr5v1_15835.1	down_pbs	0.367118
Iquitos	SCA-6_Chr4v1_13624.1	down_pbs	0.367093
Iquitos	SCA-6_Chr4v1_13095.1	down_pbs	0.36659
Iquitos	SCA-6_Chr8v1_21910.1	down_pbs	0.366257
Iquitos	SCA-6_Chr2v1_06539.1	down_pbs	0.365951
Iquitos	SCA-6_Chr2v1_06540.1	down_pbs	0.365951
Iquitos	SCA-6_Chr4v1_13348.1	down_pbs	0.365744
Iquitos	SCA-6_Chr5v1_16326.1	down_pbs	0.365665
Iquitos	SCA-6_Chr6v1_18205.1	down_pbs	0.365581
Iquitos	SCA-6_Chr6v1_18006.1	down_pbs	0.365302
Iquitos	SCA-6_Chr6v1_17866.1	down_pbs	0.365201
Iquitos	SCA-6_Chr6v1_17929.1	down_pbs	0.364336
Iquitos	SCA-6_Chr7v1_19151.1	down_pbs	0.364236
Iquitos	SCA-6_Chr5v1_15978.1	down_pbs	0.362431
Iquitos	SCA-6_Chr6v1_17987.1	down_pbs	0.361731
Iquitos	SCA-6_Chr8v1_21880.1	down_pbs	0.361461
Iquitos	SCA-6_Chr2v1_05539.1	down_pbs	0.360846
Iquitos	SCA-6_Chr4v1_13079.1	down_pbs	0.360347
Iquitos	SCA-6_Chr6v1_18065.1	down_pbs	0.360026
Iquitos	SCA-6_Chr8v1_21976.1	down_pbs	0.359898
Iquitos	SCA-6_Chr6v1_17927.1	down_pbs	0.359262
Iquitos	SCA-6_Chr9v1_23592.1	down_pbs	0.357793
Iquitos	SCA-6_Chr8v1_21514.1	down_pbs	0.357066
Iquitos	SCA-6_Chr5v1_16709.1	down_pbs	0.356991
Iquitos	SCA-6_Chr9v1_24117.1	down_pbs	0.355838
Iquitos	SCA-6_Chr1v1_02563.1	down_pbs	0.355682
Iquitos	SCA-6_Chr1v1_03136.1	down_pbs	0.355562
Iquitos	SCA-6_Chr6v1_18067.1	down_pbs	0.355023
Iquitos	SCA-6_Chr1v1_02990.1	down_pbs	0.354753
Iquitos	SCA-6_Chr4v1_13577.1	down_pbs	0.35466
Iquitos	SCA-6_Chr5v1_16138.1	down_pbs	0.353888
Iquitos	SCA-6_Chr5v1_16130.1	down_pbs	0.353742
Iquitos	SCA-6_Chr10v1_26999.1	down_pbs	0.353385
Iquitos	SCA-6_Chr10v1_27840.1	down_pbs	0.353232
Iquitos	SCA-6_Chr6v1_17964.1	down_pbs	0.351858
Iquitos	SCA-6_Chr4v1_13333.1	down_pbs	0.34945
Iquitos	SCA-6_Chr6v1_18655.1	down_pbs	0.348272
Iquitos	SCA-6_Chr6v1_17981.1	down_pbs	0.347938
Iquitos	SCA-6_Chr6v1_18582.1	down_pbs	0.346522
Iquitos	SCA-6_Chr5v1_14791.1	down_pbs	0.345868
Iquitos	SCA-6_Chr6v1_18629.1	down_pbs	0.345218
Iquitos	SCA-6_Chr5v1_14136.1	down_pbs	0.345097
Iquitos	SCA-6_Chr1v1_00079.1	down_pbs	0.343868
Iquitos	SCA-6_Chr5v1_16339.1	down_pbs	0.343694
Iquitos	SCA-6_Chr6v1_17719.1	down_pbs	0.342594
Iquitos	SCA-6_Chr5v1_15952.1	down_pbs	0.342342
Iquitos	SCA-6_Chr5v1_16338.1	down_pbs	0.342262
Iquitos	SCA-6_Chr6v1_17801.1	down_pbs	0.341988
Iquitos	SCA-6_Chr5v1_16739.1	down_pbs	0.34152
Iquitos	SCA-6_Chr4v1_12978.1	down_pbs	0.341451
Iquitos	SCA-6_Chr8v1_21905.1	down_pbs	0.341354
Iquitos	SCA-6_Chr3v1_08213.1	up_pbs	1.2357
Iquitos	SCA-6_Chr6v1_18089.1	up_pbs	0.855836
Iquitos	SCA-6_Chr6v1_18090.1	up_pbs	0.855836
Iquitos	SCA-6_Chr6v1_18087.1	up_pbs	0.845015
Iquitos	SCA-6_Chr3v1_08342.1	up_pbs	0.836676
Iquitos	SCA-6_Chr3v1_08341.1	up_pbs	0.832156
Iquitos	SCA-6_Chr5v1_16778.1	up_pbs	0.829863
Iquitos	SCA-6_Chr5v1_16779.1	up_pbs	0.829863
Iquitos	SCA-6_Chr2v1_04825.1	up_pbs	0.80509
Iquitos	SCA-6_Chr2v1_04827.1	up_pbs	0.781349
Iquitos	SCA-6_Chr3v1_08258.1	up_pbs	0.734394
Iquitos	SCA-6_Chr3v1_08255.1	up_pbs	0.726078
Iquitos	SCA-6_Chr6v1_17804.1	up_pbs	0.698027
Iquitos	SCA-6_Chr2v1_04824.1	up_pbs	0.693305
Iquitos	SCA-6_Chr6v1_17806.1	up_pbs	0.687588
Iquitos	SCA-6_Chr3v1_08343.1	up_pbs	0.675456
Iquitos	SCA-6_Chr3v1_08340.1	up_pbs	0.657585
Iquitos	SCA-6_Chr6v1_18088.1	up_pbs	0.657193
Iquitos	SCA-6_Chr6v1_17725.1	up_pbs	0.656527
Iquitos	SCA-6_Chr6v1_17870.1	up_pbs	0.6488
Iquitos	SCA-6_Chr6v1_17726.1	up_pbs	0.64392
Iquitos	SCA-6_Chr5v1_16642.1	up_pbs	0.643136
Iquitos	SCA-6_Chr3v1_09676.1	up_pbs	0.636457
Iquitos	SCA-6_Chr2v1_04826.1	up_pbs	0.632984
Iquitos	SCA-6_Chr3v1_08256.1	up_pbs	0.619354
Iquitos	SCA-6_Chr5v1_16641.1	up_pbs	0.605747
Iquitos	SCA-6_Chr4v1_13468.1	up_pbs	0.605422
Iquitos	SCA-6_Chr6v1_17855.1	up_pbs	0.600329
Iquitos	SCA-6_Chr2v1_04823.1	up_pbs	0.5949
Iquitos	SCA-6_Chr3v1_08472.1	up_pbs	0.588527
Iquitos	SCA-6_Chr5v1_16324.1	up_pbs	0.586543
Iquitos	SCA-6_Chr4v1_13470.1	up_pbs	0.583892
Iquitos	SCA-6_Chr6v1_17878.1	up_pbs	0.576019
Iquitos	SCA-6_Chr6v1_17908.1	up_pbs	0.575559
Iquitos	SCA-6_Chr6v1_17911.1	up_pbs	0.574695
Iquitos	SCA-6_Chr6v1_17974.1	up_pbs	0.573602
Iquitos	SCA-6_Chr9v1_23647.1	up_pbs	0.573545
Iquitos	SCA-6_Chr10v1_27839.1	up_pbs	0.570325
Iquitos	SCA-6_Chr6v1_17859.1	up_pbs	0.567699
Iquitos	SCA-6_Chr6v1_17976.1	up_pbs	0.566491
Iquitos	SCA-6_Chr4v1_13436.1	up_pbs	0.562399
Iquitos	SCA-6_Chr4v1_13438.1	up_pbs	0.562399
Iquitos	SCA-6_Chr6v1_17805.1	up_pbs	0.555703
Iquitos	SCA-6_Chr4v1_13517.1	up_pbs	0.555154
Iquitos	SCA-6_Chr4v1_13518.1	up_pbs	0.555154
Iquitos	SCA-6_Chr9v1_23648.1	up_pbs	0.554145
Iquitos	SCA-6_Chr5v1_16130.1	up_pbs	0.550912
Iquitos	SCA-6_Chr4v1_13469.1	up_pbs	0.541976
Iquitos	SCA-6_Chr6v1_17909.1	up_pbs	0.54132
Iquitos	SCA-6_Chr6v1_17910.1	up_pbs	0.539685
Iquitos	SCA-6_Chr8v1_22026.1	up_pbs	0.538707
Iquitos	SCA-6_Chr4v1_13199.1	up_pbs	0.538528
Iquitos	SCA-6_Chr4v1_13579.1	up_pbs	0.537604
Iquitos	SCA-6_Chr4v1_13581.1	up_pbs	0.537604
Iquitos	SCA-6_Chr3v1_08055.1	up_pbs	0.5293
Iquitos	SCA-6_Chr4v1_13437.1	up_pbs	0.525483
Iquitos	SCA-6_Chr5v1_16142.1	up_pbs	0.521782
Iquitos	SCA-6_Chr4v1_13244.1	up_pbs	0.52065
Iquitos	SCA-6_Chr5v1_16143.1	up_pbs	0.520141
Iquitos	SCA-6_Chr2v1_05151.1	up_pbs	0.517201
Iquitos	SCA-6_Chr5v1_16132.1	up_pbs	0.514525
Iquitos	SCA-6_Chr2v1_04828.1	up_pbs	0.509306
Iquitos	SCA-6_Chr6v1_18524.1	up_pbs	0.509012
Iquitos	SCA-6_Chr4v1_13277.1	up_pbs	0.508421
Iquitos	SCA-6_Chr4v1_13564.1	up_pbs	0.507195
Iquitos	SCA-6_Chr6v1_17872.1	up_pbs	0.506284
Iquitos	SCA-6_Chr6v1_17913.1	up_pbs	0.504907
Iquitos	SCA-6_Chr5v1_16643.1	up_pbs	0.503867
Iquitos	SCA-6_Chr10v1_27840.1	up_pbs	0.503193
Iquitos	SCA-6_Chr2v1_04836.1	up_pbs	0.500954
Iquitos	SCA-6_Chr6v1_17711.1	up_pbs	0.499878
Iquitos	SCA-6_Chr6v1_17871.1	up_pbs	0.492313
Iquitos	SCA-6_Chr6v1_17905.1	up_pbs	0.491787
Iquitos	SCA-6_Chr6v1_17854.1	up_pbs	0.489974
Iquitos	SCA-6_Chr4v1_13578.1	up_pbs	0.487295
Iquitos	SCA-6_Chr4v1_13462.1	up_pbs	0.486161
Iquitos	SCA-6_Chr5v1_16133.1	up_pbs	0.485038
Iquitos	SCA-6_Chr4v1_13279.1	up_pbs	0.480954
Iquitos	SCA-6_Chr9v1_24118.1	up_pbs	0.480595
Iquitos	SCA-6_Chr2v1_07095.1	up_pbs	0.478556
Iquitos	SCA-6_Chr5v1_16640.1	up_pbs	0.477481
Iquitos	SCA-6_Chr3v1_08095.1	up_pbs	0.476826
Iquitos	SCA-6_Chr4v1_13439.1	up_pbs	0.4767
Iquitos	SCA-6_Chr2v1_04835.1	up_pbs	0.471502
Iquitos	SCA-6_Chr5v1_15836.1	up_pbs	0.469723
Iquitos	SCA-6_Chr4v1_13516.1	up_pbs	0.468528
Iquitos	SCA-6_Chr6v1_17829.1	up_pbs	0.468215
Iquitos	SCA-6_Chr8v1_21917.1	up_pbs	0.461173
Iquitos	SCA-6_Chr5v1_15835.1	up_pbs	0.460506
Iquitos	SCA-6_Chr3v1_08513.1	up_pbs	0.459896
Iquitos	SCA-6_Chr8v1_21918.1	up_pbs	0.458904
Iquitos	SCA-6_Chr4v1_13625.1	up_pbs	0.456055
Iquitos	SCA-6_Chr4v1_13449.1	up_pbs	0.455982
Iquitos	SCA-6_Chr5v1_16129.1	up_pbs	0.455654
Iquitos	SCA-6_Chr3v1_08514.1	up_pbs	0.454773
Iquitos	SCA-6_Chr3v1_09585.1	up_pbs	0.454346
Iquitos	SCA-6_Chr2v1_05367.1	up_pbs	0.453612
Iquitos	SCA-6_Chr5v1_16131.1	up_pbs	0.453143
Iquitos	SCA-6_Chr5v1_15834.1	up_pbs	0.452955
Iquitos	SCA-6_Chr4v1_12980.1	up_pbs	0.452782
Iquitos	SCA-6_Chr6v1_17961.1	up_pbs	0.452082
Iquitos	SCA-6_Chr4v1_13519.1	up_pbs	0.451291
Iquitos	SCA-6_Chr6v1_17912.1	up_pbs	0.447632
Iquitos	SCA-6_Chr6v1_17689.1	up_pbs	0.44718
Iquitos	SCA-6_Chr6v1_17698.1	up_pbs	0.446848
Iquitos	SCA-6_Chr6v1_17722.1	up_pbs	0.446179
Iquitos	SCA-6_Chr5v1_15942.1	up_pbs	0.445288
Iquitos	SCA-6_Chr2v1_04439.1	up_pbs	0.444377
Iquitos	SCA-6_Chr5v1_16639.1	up_pbs	0.441389
Iquitos	SCA-6_Chr4v1_13344.1	up_pbs	0.440672
Iquitos	SCA-6_Chr8v1_21900.1	up_pbs	0.440453
Iquitos	SCA-6_Chr8v1_21881.1	up_pbs	0.440125
Iquitos	SCA-6_Chr1v1_03701.1	up_pbs	0.439367
Iquitos	SCA-6_Chr5v1_16645.1	up_pbs	0.436658
Iquitos	SCA-6_Chr8v1_21936.1	up_pbs	0.436445
Iquitos	SCA-6_Chr2v1_05149.1	up_pbs	0.433685
Iquitos	SCA-6_Chr4v1_13639.1	up_pbs	0.433595
Iquitos	SCA-6_Chr6v1_17721.1	up_pbs	0.431884
Iquitos	SCA-6_Chr8v1_21896.1	up_pbs	0.429941
Iquitos	SCA-6_Chr6v1_18091.1	up_pbs	0.42992
Iquitos	SCA-6_Chr5v1_14681.1	up_pbs	0.429564
Iquitos	SCA-6_Chr2v1_04972.1	up_pbs	0.426223
Iquitos	SCA-6_Chr8v1_21901.1	up_pbs	0.425072
Iquitos	SCA-6_Chr2v1_04867.1	up_pbs	0.424891
Iquitos	SCA-6_Chr4v1_13630.1	up_pbs	0.423969
Iquitos	SCA-6_Chr4v1_13510.1	up_pbs	0.421131
Iquitos	SCA-6_Chr4v1_13349.1	up_pbs	0.420992
Iquitos	SCA-6_Chr5v1_14484.1	up_pbs	0.419812
Iquitos	SCA-6_Chr8v1_21922.1	up_pbs	0.419663
Iquitos	SCA-6_Chr9v1_26094.1	up_pbs	0.419489
Iquitos	SCA-6_Chr6v1_18063.1	up_pbs	0.418678
Iquitos	SCA-6_Chr6v1_17822.1	up_pbs	0.417434
Iquitos	SCA-6_Chr5v1_16390.1	up_pbs	0.416305
Iquitos	SCA-6_Chr5v1_16738.1	up_pbs	0.416271
Iquitos	SCA-6_Chr6v1_18855.1	up_pbs	0.415534
Iquitos	SCA-6_Chr3v1_08469.1	up_pbs	0.415499
Iquitos	SCA-6_Chr4v1_13563.1	up_pbs	0.414419
Iquitos	SCA-6_Chr6v1_17907.1	up_pbs	0.414375
Iquitos	SCA-6_Chr4v1_13442.1	up_pbs	0.414276
Iquitos	SCA-6_Chr6v1_17732.1	up_pbs	0.412726
Iquitos	SCA-6_Chr4v1_12311.1	up_pbs	0.412651
Iquitos	SCA-6_Chr8v1_21904.1	up_pbs	0.411605
Iquitos	SCA-6_Chr4v1_13583.1	up_pbs	0.41056
Iquitos	SCA-6_Chr5v1_16002.1	up_pbs	0.410505
Iquitos	SCA-6_Chr6v1_17830.1	up_pbs	0.410451
Iquitos	SCA-6_Chr10v1_27743.1	up_pbs	0.410366
Iquitos	SCA-6_Chr4v1_13503.1	up_pbs	0.40997
Iquitos	SCA-6_Chr6v1_18013.1	up_pbs	0.409632
Iquitos	SCA-6_Chr4v1_13473.1	up_pbs	0.409433
Iquitos	SCA-6_Chr5v1_16703.1	up_pbs	0.409293
Iquitos	SCA-6_Chr4v1_13331.1	up_pbs	0.408996
Iquitos	SCA-6_Chr1v1_00161.1	up_pbs	0.408948
Iquitos	SCA-6_Chr2v1_04627.1	up_pbs	0.407556
Iquitos	SCA-6_Chr6v1_17903.1	up_pbs	0.405182
Iquitos	SCA-6_Chr6v1_17962.1	up_pbs	0.404955
Iquitos	SCA-6_Chr4v1_13632.1	up_pbs	0.40417
Iquitos	SCA-6_Chr5v1_16134.1	up_pbs	0.403088
Iquitos	SCA-6_Chr6v1_17900.1	up_pbs	0.402921
Iquitos	SCA-6_Chr4v1_13515.1	up_pbs	0.402745
Iquitos	SCA-6_Chr1v1_03700.1	up_pbs	0.401465
Iquitos	SCA-6_Chr6v1_17906.1	up_pbs	0.400476
Iquitos	SCA-6_Chr5v1_15954.1	up_pbs	0.400087
Iquitos	SCA-6_Chr6v1_18488.1	up_pbs	0.399524
Iquitos	SCA-6_Chr3v1_10383.1	up_pbs	0.398932
Iquitos	SCA-6_Chr3v1_07838.1	up_pbs	0.398071
Iquitos	SCA-6_Chr5v1_16770.1	up_pbs	0.398071
Iquitos	SCA-6_Chr6v1_18856.1	up_pbs	0.39683
Iquitos	SCA-6_Chr4v1_13624.1	up_pbs	0.395771
Iquitos	SCA-6_Chr5v1_16045.1	up_pbs	0.395448
Iquitos	SCA-6_Chr3v1_08103.1	up_pbs	0.394723
Iquitos	SCA-6_Chr5v1_16387.1	up_pbs	0.394021
Iquitos	SCA-6_Chr2v1_05150.1	up_pbs	0.39133
Iquitos	SCA-6_Chr7v1_19152.1	up_pbs	0.390974
Iquitos	SCA-6_Chr1v1_02578.1	up_pbs	0.390764
Iquitos	SCA-6_Chr4v1_13333.1	up_pbs	0.390196
Iquitos	SCA-6_Chr6v1_18489.1	up_pbs	0.388307
Iquitos	SCA-6_Chr6v1_17873.1	up_pbs	0.388198
Iquitos	SCA-6_Chr1v1_03135.1	up_pbs	0.387341
Iquitos	SCA-6_Chr4v1_13245.1	up_pbs	0.387323
Iquitos	SCA-6_Chr8v1_21920.1	up_pbs	0.386543
Iquitos	SCA-6_Chr8v1_21878.1	up_pbs	0.38579
Iquitos	SCA-6_Chr2v1_04187.1	up_pbs	0.385027
Iquitos	SCA-6_Chr5v1_16460.1	up_pbs	0.383949
Iquitos	SCA-6_Chr4v1_13626.1	up_pbs	0.383423
Iquitos	SCA-6_Chr6v1_17880.1	up_pbs	0.382314
Iquitos	SCA-6_Chr8v1_21975.1	up_pbs	0.381754
Iquitos	SCA-6_Chr4v1_13526.1	up_pbs	0.381543
Iquitos	SCA-6_Chr5v1_16701.1	up_pbs	0.380629
Iquitos	SCA-6_Chr6v1_17828.1	up_pbs	0.379509
Iquitos	SCA-6_Chr8v1_22192.1	up_pbs	0.378735
Iquitos	SCA-6_Chr3v1_08286.1	up_pbs	0.378415
Iquitos	SCA-6_Chr6v1_18719.1	up_pbs	0.378026
Iquitos	SCA-6_Chr1v1_03172.1	up_pbs	0.377448
Iquitos	SCA-6_Chr1v1_03540.1	up_pbs	0.376886
Iquitos	SCA-6_Chr6v1_17714.1	up_pbs	0.376058
Iquitos	SCA-6_Chr5v1_16152.1	up_pbs	0.375289
Iquitos	SCA-6_Chr4v1_13198.1	up_pbs	0.374875
Iquitos	SCA-6_Chr6v1_17728.1	up_pbs	0.373372
Iquitos	SCA-6_Chr6v1_18207.1	up_pbs	0.372247
Iquitos	SCA-6_Chr4v1_13633.1	up_pbs	0.372064
Iquitos	SCA-6_Chr8v1_21513.1	up_pbs	0.371333
Iquitos	SCA-6_Chr6v1_17902.1	up_pbs	0.37056
Iquitos	SCA-6_Chr5v1_16749.1	up_pbs	0.369666
Iquitos	SCA-6_Chr6v1_17731.1	up_pbs	0.369654
Iquitos	SCA-6_Chr6v1_17865.1	up_pbs	0.369471
Iquitos	SCA-6_Chr3v1_08094.1	up_pbs	0.369402
Iquitos	SCA-6_Chr5v1_16161.1	up_pbs	0.368974
Iquitos	SCA-6_Chr6v1_17882.1	up_pbs	0.368735
Iquitos	SCA-6_Chr6v1_17867.1	up_pbs	0.366388
Iquitos	SCA-6_Chr4v1_13593.1	up_pbs	0.366167
Iquitos	SCA-6_Chr2v1_06538.1	up_pbs	0.365951
Iquitos	SCA-6_Chr5v1_14732.1	up_pbs	0.365798
Iquitos	SCA-6_Chr10v1_27838.1	up_pbs	0.365738
Iquitos	SCA-6_Chr6v1_17881.1	up_pbs	0.365119
Iquitos	SCA-6_Chr5v1_16363.1	up_pbs	0.364539
Iquitos	SCA-6_Chr4v1_13327.1	up_pbs	0.364288
Iquitos	SCA-6_Chr9v1_25771.1	up_pbs	0.363631
Iquitos	SCA-6_Chr3v1_08345.1	up_pbs	0.362798
Iquitos	SCA-6_Chr3v1_08306.1	up_pbs	0.362737
Iquitos	SCA-6_Chr4v1_13631.1	up_pbs	0.362589
Iquitos	SCA-6_Chr4v1_13507.1	up_pbs	0.36174
Iquitos	SCA-6_Chr4v1_12312.1	up_pbs	0.361602
Iquitos	SCA-6_Chr5v1_15895.1	up_pbs	0.360212
Iquitos	SCA-6_Chr5v1_16488.1	up_pbs	0.360181
Iquitos	SCA-6_Chr3v1_08364.1	up_pbs	0.358966
Iquitos	SCA-6_Chr2v1_04868.1	up_pbs	0.358617
Iquitos	SCA-6_Chr4v1_13330.1	up_pbs	0.358241
Iquitos	SCA-6_Chr6v1_17858.1	up_pbs	0.358222
Iquitos	SCA-6_Chr6v1_17934.1	up_pbs	0.358053
Iquitos	SCA-6_Chr2v1_04228.1	up_pbs	0.35794
Iquitos	SCA-6_Chr6v1_18012.1	up_pbs	0.356683
Iquitos	SCA-6_Chr6v1_18717.1	up_pbs	0.356648
Iquitos	SCA-6_Chr5v1_16461.1	up_pbs	0.356189
Iquitos	SCA-6_Chr5v1_16462.1	up_pbs	0.356189
Iquitos	SCA-6_Chr3v1_07949.1	up_pbs	0.355396
Iquitos	SCA-6_Chr4v1_12973.1	up_pbs	0.354927
Iquitos	SCA-6_Chr1v1_03171.1	up_pbs	0.354692
Iquitos	SCA-6_Chr6v1_17936.1	up_pbs	0.354682
Iquitos	SCA-6_Chr4v1_13575.1	up_pbs	0.35466
Iquitos	SCA-6_Chr2v1_04703.1	up_pbs	0.353166
Iquitos	SCA-6_Chr8v1_21879.1	up_pbs	0.352417
Iquitos	SCA-6_Chr9v1_26231.1	up_pbs	0.35241
Iquitos	SCA-6_Chr4v1_13636.1	up_pbs	0.350705
Iquitos	SCA-6_Chr5v1_14117.1	up_pbs	0.350589
Iquitos	SCA-6_Chr6v1_17831.1	up_pbs	0.350574
Iquitos	SCA-6_Chr8v1_21897.1	up_pbs	0.350565
Iquitos	SCA-6_Chr6v1_18273.1	up_pbs	0.350316
Iquitos	SCA-6_Chr5v1_16096.1	up_pbs	0.349887
Iquitos	SCA-6_Chr4v1_13628.1	up_pbs	0.349843
Iquitos	SCA-6_Chr4v1_13622.1	up_pbs	0.349771
Iquitos	SCA-6_Chr2v1_04866.1	up_pbs	0.349228
Iquitos	SCA-6_Chr6v1_18206.1	up_pbs	0.348829
Iquitos	SCA-6_Chr4v1_12974.1	up_pbs	0.348562
Iquitos	SCA-6_Chr4v1_13097.1	up_pbs	0.348177
Iquitos	SCA-6_Chr5v1_16043.1	up_pbs	0.34815
Iquitos	SCA-6_Chr4v1_13096.1	up_pbs	0.348149
Iquitos	SCA-6_Chr6v1_17982.1	up_pbs	0.347698
Iquitos	SCA-6_Chr4v1_13098.1	up_pbs	0.346155
Iquitos	SCA-6_Chr5v1_14793.1	up_pbs	0.345868
Iquitos	SCA-6_Chr1v1_02577.1	up_pbs	0.345683
Iquitos	SCA-6_Chr9v1_23727.1	up_pbs	0.345678
Marañón	SCA-6_Chr7v1_19134.1	coding_pbs	1.74807
Marañón	SCA-6_Chr9v1_24954.1	coding_pbs	1.33899
Marañón	SCA-6_Chr9v1_23348.1	coding_pbs	0.879392
Marañón	SCA-6_Chr5v1_15504.1	coding_pbs	0.86992
Marañón	SCA-6_Chr5v1_14558.1	coding_pbs	0.849403
Marañón	SCA-6_Chr9v1_26332.1	coding_pbs	0.830749
Marañón	SCA-6_Chr9v1_23338.1	coding_pbs	0.799013
Marañón	SCA-6_Chr5v1_15505.1	coding_pbs	0.753825
Marañón	SCA-6_Chr7v1_20326.1	coding_pbs	0.741404
Marañón	SCA-6_Chr9v1_23340.1	coding_pbs	0.731699
Marañón	SCA-6_Chr2v1_04007.1	coding_pbs	0.722295
Marañón	SCA-6_Chr2v1_04008.1	coding_pbs	0.722295
Marañón	SCA-6_Chr9v1_23326.1	coding_pbs	0.718313
Marañón	SCA-6_Chr4v1_13406.1	coding_pbs	0.715793
Marañón	SCA-6_Chr9v1_23353.1	coding_pbs	0.707961
Marañón	SCA-6_Chr2v1_04003.1	coding_pbs	0.672755
Marañón	SCA-6_Chr2v1_04010.1	coding_pbs	0.660996
Marañón	SCA-6_Chr9v1_22761.1	coding_pbs	0.655843
Marañón	SCA-6_Chr1v1_03843.1	coding_pbs	0.654634
Marañón	SCA-6_Chr2v1_04009.1	coding_pbs	0.649368
Marañón	SCA-6_Chr6v1_18361.1	coding_pbs	0.642488
Marañón	SCA-6_Chr8v1_22065.1	coding_pbs	0.639575
Marañón	SCA-6_Chr2v1_04006.1	coding_pbs	0.63906
Marañón	SCA-6_Chr2v1_04617.1	coding_pbs	0.638764
Marañón	SCA-6_Chr2v1_05127.1	coding_pbs	0.615707
Marañón	SCA-6_Chr2v1_05129.1	coding_pbs	0.60782
Marañón	SCA-6_Chr5v1_14555.1	coding_pbs	0.607312
Marañón	SCA-6_Chr9v1_23347.1	coding_pbs	0.606654
Marañón	SCA-6_Chr6v1_18377.1	coding_pbs	0.602956
Marañón	SCA-6_Chr2v1_04654.1	coding_pbs	0.598698
Marañón	SCA-6_Chr3v1_07984.1	coding_pbs	0.597817
Marañón	SCA-6_Chr9v1_22837.1	coding_pbs	0.597459
Marañón	SCA-6_Chr2v1_05412.1	coding_pbs	0.591448
Marañón	SCA-6_Chr9v1_22840.1	coding_pbs	0.591091
Marañón	SCA-6_Chr7v1_20236.1	coding_pbs	0.59033
Marañón	SCA-6_Chr1v1_00460.1	coding_pbs	0.585311
Marañón	SCA-6_Chr2v1_05141.1	coding_pbs	0.585311
Marañón	SCA-6_Chr2v1_05126.1	coding_pbs	0.581294
Marañón	SCA-6_Chr9v1_26083.1	coding_pbs	0.581011
Marañón	SCA-6_Chr9v1_25373.1	coding_pbs	0.579597
Marañón	SCA-6_Chr4v1_13150.1	coding_pbs	0.578532
Marañón	SCA-6_Chr2v1_04004.1	coding_pbs	0.578461
Marañón	SCA-6_Chr5v1_14554.1	coding_pbs	0.577849
Marañón	SCA-6_Chr5v1_13865.1	coding_pbs	0.573973
Marañón	SCA-6_Chr2v1_05158.1	coding_pbs	0.573875
Marañón	SCA-6_Chr2v1_04616.1	coding_pbs	0.572614
Marañón	SCA-6_Chr2v1_04001.1	coding_pbs	0.572609
Marañón	SCA-6_Chr5v1_16175.1	coding_pbs	0.566067
Marañón	SCA-6_Chr8v1_21052.1	coding_pbs	0.566067
Marañón	SCA-6_Chr9v1_22908.1	coding_pbs	0.563703
Marañón	SCA-6_Chr3v1_07945.1	coding_pbs	0.559101
Marañón	SCA-6_Chr2v1_05137.1	coding_pbs	0.554948
Marañón	SCA-6_Chr2v1_04570.1	coding_pbs	0.552942
Marañón	SCA-6_Chr2v1_05140.1	coding_pbs	0.552915
Marañón	SCA-6_Chr1v1_03005.1	coding_pbs	0.549144
Marañón	SCA-6_Chr5v1_14232.1	coding_pbs	0.543566
Marañón	SCA-6_Chr3v1_08054.1	coding_pbs	0.541809
Marañón	SCA-6_Chr4v1_12846.1	coding_pbs	0.540893
Marañón	SCA-6_Chr9v1_23325.1	coding_pbs	0.540682
Marañón	SCA-6_Chr2v1_04000.1	coding_pbs	0.53911
Marañón	SCA-6_Chr4v1_13424.1	coding_pbs	0.53807
Marañón	SCA-6_Chr9v1_23911.1	coding_pbs	0.53807
Marañón	SCA-6_Chr9v1_22909.1	coding_pbs	0.537826
Marañón	SCA-6_Chr5v1_13933.1	coding_pbs	0.537682
Marañón	SCA-6_Chr7v1_19254.1	coding_pbs	0.535539
Marañón	SCA-6_Chr1v1_03130.1	coding_pbs	0.535221
Marañón	SCA-6_Chr3v1_08861.1	coding_pbs	0.535221
Marañón	SCA-6_Chr9v1_23346.1	coding_pbs	0.535221
Marañón	SCA-6_Chr10v1_28121.1	coding_pbs	0.531016
Marañón	SCA-6_Chr9v1_22852.1	coding_pbs	0.529923
Marañón	SCA-6_Chr9v1_23360.1	coding_pbs	0.529923
Marañón	SCA-6_Chr5v1_16662.1	coding_pbs	0.528217
Marañón	SCA-6_Chr2v1_03999.1	coding_pbs	0.527867
Marañón	SCA-6_Chr7v1_20332.1	coding_pbs	0.525328
Marañón	SCA-6_Chr5v1_14289.1	coding_pbs	0.523619
Marañón	SCA-6_Chr2v1_05143.1	coding_pbs	0.521335
Marañón	SCA-6_Chr3v1_08544.1	coding_pbs	0.520834
Marañón	SCA-6_Chr9v1_22765.1	coding_pbs	0.517291
Marañón	SCA-6_Chr2v1_05419.1	coding_pbs	0.515229
Marañón	SCA-6_Chr7v1_19625.1	coding_pbs	0.513259
Marañón	SCA-6_Chr5v1_16717.1	coding_pbs	0.505504
Marañón	SCA-6_Chr7v1_19441.1	coding_pbs	0.503289
Marañón	SCA-6_Chr9v1_23342.1	coding_pbs	0.502216
Marañón	SCA-6_Chr2v1_06969.1	coding_pbs	0.501678
Marañón	SCA-6_Chr4v1_13576.1	coding_pbs	0.501678
Marañón	SCA-6_Chr5v1_13779.1	coding_pbs	0.501359
Marañón	SCA-6_Chr1v1_03215.1	coding_pbs	0.49991
Marañón	SCA-6_Chr3v1_07732.1	coding_pbs	0.498843
Marañón	SCA-6_Chr1v1_03844.1	coding_pbs	0.498077
Marañón	SCA-6_Chr9v1_23038.1	coding_pbs	0.497742
Marañón	SCA-6_Chr9v1_23365.1	coding_pbs	0.497383
Marañón	SCA-6_Chr7v1_19440.1	coding_pbs	0.494634
Marañón	SCA-6_Chr2v1_04380.1	coding_pbs	0.494424
Marañón	SCA-6_Chr5v1_15182.1	coding_pbs	0.492038
Marañón	SCA-6_Chr1v1_03214.1	coding_pbs	0.490886
Marañón	SCA-6_Chr4v1_13481.1	coding_pbs	0.490886
Marañón	SCA-6_Chr9v1_26342.1	coding_pbs	0.490886
Marañón	SCA-6_Chr8v1_22111.1	coding_pbs	0.490616
Marañón	SCA-6_Chr4v1_13407.1	coding_pbs	0.490221
Marañón	SCA-6_Chr2v1_04669.1	coding_pbs	0.489503
Marañón	SCA-6_Chr6v1_18388.1	coding_pbs	0.488831
Marañón	SCA-6_Chr9v1_23200.1	coding_pbs	0.488109
Marañón	SCA-6_Chr1v1_03124.1	coding_pbs	0.487551
Marañón	SCA-6_Chr6v1_18404.1	coding_pbs	0.487215
Marañón	SCA-6_Chr4v1_13479.1	coding_pbs	0.486654
Marañón	SCA-6_Chr9v1_26494.1	coding_pbs	0.485631
Marañón	SCA-6_Chr7v1_19626.1	coding_pbs	0.484742
Marañón	SCA-6_Chr7v1_19161.1	coding_pbs	0.482072
Marañón	SCA-6_Chr4v1_12848.1	coding_pbs	0.479088
Marañón	SCA-6_Chr5v1_15151.1	coding_pbs	0.478812
Marañón	SCA-6_Chr7v1_19366.1	coding_pbs	0.478556
Marañón	SCA-6_Chr9v1_22890.1	coding_pbs	0.478487
Marañón	SCA-6_Chr9v1_25615.1	coding_pbs	0.475292
Marañón	SCA-6_Chr2v1_04030.1	coding_pbs	0.473499
Marañón	SCA-6_Chr2v1_05159.1	coding_pbs	0.473498
Marañón	SCA-6_Chr3v1_08047.1	coding_pbs	0.473037
Marañón	SCA-6_Chr4v1_13581.1	coding_pbs	0.472927
Marañón	SCA-6_Chr2v1_05130.1	coding_pbs	0.471503
Marañón	SCA-6_Chr6v1_18373.1	coding_pbs	0.471072
Marañón	SCA-6_Chr2v1_04019.1	coding_pbs	0.470548
Marañón	SCA-6_Chr3v1_07733.1	coding_pbs	0.470548
Marañón	SCA-6_Chr5v1_15071.1	coding_pbs	0.469354
Marañón	SCA-6_Chr4v1_11759.1	coding_pbs	0.467216
Marañón	SCA-6_Chr6v1_18339.1	coding_pbs	0.466826
Marañón	SCA-6_Chr9v1_23378.1	coding_pbs	0.466501
Marañón	SCA-6_Chr9v1_23464.1	coding_pbs	0.466369
Marañón	SCA-6_Chr8v1_21049.1	coding_pbs	0.464535
Marañón	SCA-6_Chr7v1_19135.1	coding_pbs	0.460972
Marañón	SCA-6_Chr2v1_04039.1	coding_pbs	0.460326
Marañón	SCA-6_Chr4v1_12837.1	coding_pbs	0.458766
Marañón	SCA-6_Chr9v1_23379.1	coding_pbs	0.457519
Marañón	SCA-6_Chr4v1_11979.1	coding_pbs	0.456193
Marañón	SCA-6_Chr1v1_03017.1	coding_pbs	0.455406
Marañón	SCA-6_Chr4v1_13480.1	coding_pbs	0.454429
Marañón	SCA-6_Chr9v1_23344.1	coding_pbs	0.453749
Marañón	SCA-6_Chr1v1_03006.1	coding_pbs	0.452918
Marañón	SCA-6_Chr4v1_13478.1	coding_pbs	0.450843
Marañón	SCA-6_Chr2v1_04569.1	coding_pbs	0.450467
Marañón	SCA-6_Chr3v1_08050.1	coding_pbs	0.449452
Marañón	SCA-6_Chr4v1_13579.1	coding_pbs	0.447736
Marañón	SCA-6_Chr9v1_23037.1	coding_pbs	0.447279
Marañón	SCA-6_Chr9v1_22836.1	coding_pbs	0.446743
Marañón	SCA-6_Chr6v1_18387.1	coding_pbs	0.446737
Marañón	SCA-6_Chr5v1_15501.1	coding_pbs	0.444093
Marañón	SCA-6_Chr9v1_22915.1	coding_pbs	0.44406
Marañón	SCA-6_Chr8v1_22069.1	coding_pbs	0.442262
Marañón	SCA-6_Chr2v1_04551.1	coding_pbs	0.441261
Marañón	SCA-6_Chr9v1_23438.1	coding_pbs	0.440876
Marañón	SCA-6_Chr4v1_13570.1	coding_pbs	0.438595
Marañón	SCA-6_Chr3v1_08082.1	coding_pbs	0.438152
Marañón	SCA-6_Chr4v1_12658.1	coding_pbs	0.437635
Marañón	SCA-6_Chr5v1_14583.1	coding_pbs	0.437425
Marañón	SCA-6_Chr5v1_15502.1	coding_pbs	0.437123
Marañón	SCA-6_Chr6v1_18383.1	coding_pbs	0.435925
Marañón	SCA-6_Chr1v1_03123.1	coding_pbs	0.435836
Marañón	SCA-6_Chr3v1_07736.1	coding_pbs	0.434056
Marañón	SCA-6_Chr2v1_04043.1	coding_pbs	0.434044
Marañón	SCA-6_Chr2v1_04678.1	coding_pbs	0.43342
Marañón	SCA-6_Chr9v1_23446.1	coding_pbs	0.432979
Marañón	SCA-6_Chr5v1_15763.1	coding_pbs	0.428971
Marañón	SCA-6_Chr3v1_09783.1	coding_pbs	0.426805
Marañón	SCA-6_Chr1v1_03007.1	coding_pbs	0.426498
Marañón	SCA-6_Chr5v1_14331.1	coding_pbs	0.426498
Marañón	SCA-6_Chr2v1_05283.1	coding_pbs	0.425736
Marañón	SCA-6_Chr9v1_22757.1	coding_pbs	0.424159
Marañón	SCA-6_Chr2v1_05418.1	coding_pbs	0.423649
Marañón	SCA-6_Chr2v1_06499.1	coding_pbs	0.423649
Marañón	SCA-6_Chr5v1_14244.1	coding_pbs	0.423649
Marañón	SCA-6_Chr9v1_25904.1	coding_pbs	0.421788
Marañón	SCA-6_Chr5v1_15806.1	coding_pbs	0.421712
Marañón	SCA-6_Chr1v1_00295.1	coding_pbs	0.420341
Marañón	SCA-6_Chr5v1_14362.1	coding_pbs	0.419424
Marañón	SCA-6_Chr5v1_13813.1	coding_pbs	0.419224
Marañón	SCA-6_Chr2v1_04066.1	coding_pbs	0.41907
Marañón	SCA-6_Chr4v1_13147.1	coding_pbs	0.419002
Marañón	SCA-6_Chr1v1_00334.1	coding_pbs	0.418937
Marañón	SCA-6_Chr8v1_20825.1	coding_pbs	0.416455
Marañón	SCA-6_Chr9v1_24084.1	coding_pbs	0.415934
Marañón	SCA-6_Chr2v1_04005.1	coding_pbs	0.415662
Marañón	SCA-6_Chr4v1_13575.1	coding_pbs	0.41483
Marañón	SCA-6_Chr5v1_14076.1	coding_pbs	0.4142
Marañón	SCA-6_Chr1v1_03015.1	coding_pbs	0.412692
Marañón	SCA-6_Chr1v1_00436.1	coding_pbs	0.412513
Marañón	SCA-6_Chr3v1_08048.1	coding_pbs	0.412365
Marañón	SCA-6_Chr4v1_13574.1	coding_pbs	0.411515
Marañón	SCA-6_Chr3v1_08001.1	coding_pbs	0.41113
Marañón	SCA-6_Chr1v1_03012.1	coding_pbs	0.41064
Marañón	SCA-6_Chr4v1_13514.1	coding_pbs	0.410311
Marañón	SCA-6_Chr2v1_05178.1	coding_pbs	0.409579
Marañón	SCA-6_Chr1v1_00432.1	coding_pbs	0.408619
Marañón	SCA-6_Chr2v1_04603.1	coding_pbs	0.408038
Marañón	SCA-6_Chr3v1_08051.1	coding_pbs	0.407967
Marañón	SCA-6_Chr3v1_08053.1	coding_pbs	0.407434
Marañón	SCA-6_Chr4v1_12026.1	coding_pbs	0.407308
Marañón	SCA-6_Chr4v1_13560.1	coding_pbs	0.406536
Marañón	SCA-6_Chr4v1_13490.1	coding_pbs	0.405988
Marañón	SCA-6_Chr9v1_23068.1	coding_pbs	0.404418
Marañón	SCA-6_Chr10v1_27333.1	coding_pbs	0.402748
Marañón	SCA-6_Chr10v1_28059.1	coding_pbs	0.399119
Marañón	SCA-6_Chr9v1_22900.1	coding_pbs	0.398658
Marañón	SCA-6_Chr9v1_26504.1	coding_pbs	0.398634
Marañón	SCA-6_Chr9v1_23343.1	coding_pbs	0.398198
Marañón	SCA-6_Chr1v1_00423.1	coding_pbs	0.398071
Marañón	SCA-6_Chr6v1_18396.1	coding_pbs	0.398071
Marañón	SCA-6_Chr6v1_18670.1	coding_pbs	0.398002
Marañón	SCA-6_Chr9v1_26270.1	coding_pbs	0.397563
Marañón	SCA-6_Chr9v1_26100.1	coding_pbs	0.395967
Marañón	SCA-6_Chr7v1_19585.1	coding_pbs	0.395937
Marañón	SCA-6_Chr9v1_25925.1	coding_pbs	0.395821
Marañón	SCA-6_Chr8v1_22046.1	coding_pbs	0.395342
Marañón	SCA-6_Chr3v1_09981.1	coding_pbs	0.394031
Marañón	SCA-6_Chr1v1_03070.1	coding_pbs	0.393202
Marañón	SCA-6_Chr2v1_04668.1	coding_pbs	0.392936
Marañón	SCA-6_Chr6v1_18480.1	coding_pbs	0.392447
Marañón	SCA-6_Chr5v1_14236.1	coding_pbs	0.39185
Marañón	SCA-6_Chr1v1_03105.1	coding_pbs	0.39067
Marañón	SCA-6_Chr4v1_13563.1	coding_pbs	0.390509
Marañón	SCA-6_Chr5v1_14281.1	coding_pbs	0.390439
Marañón	SCA-6_Chr9v1_26506.1	coding_pbs	0.390234
Marañón	SCA-6_Chr5v1_15475.1	coding_pbs	0.389935
Marañón	SCA-6_Chr2v1_05402.1	coding_pbs	0.389234
Marañón	SCA-6_Chr4v1_13577.1	coding_pbs	0.388727
Marañón	SCA-6_Chr2v1_04018.1	coding_pbs	0.388681
Marañón	SCA-6_Chr9v1_25881.1	coding_pbs	0.388425
Marañón	SCA-6_Chr5v1_13698.1	coding_pbs	0.388265
Marañón	SCA-6_Chr5v1_15648.1	coding_pbs	0.388237
Marañón	SCA-6_Chr2v1_04694.1	coding_pbs	0.388169
Marañón	SCA-6_Chr3v1_08070.1	coding_pbs	0.387199
Marañón	SCA-6_Chr5v1_13967.1	coding_pbs	0.387147
Marañón	SCA-6_Chr9v1_23136.1	coding_pbs	0.385599
Marañón	SCA-6_Chr9v1_23335.1	coding_pbs	0.385243
Marañón	SCA-6_Chr9v1_24268.1	coding_pbs	0.384214
Marañón	SCA-6_Chr5v1_14074.1	coding_pbs	0.383468
Marañón	SCA-6_Chr5v1_13780.1	coding_pbs	0.382607
Marañón	SCA-6_Chr8v1_21167.1	coding_pbs	0.38237
Marañón	SCA-6_Chr3v1_07620.1	coding_pbs	0.382121
Marañón	SCA-6_Chr4v1_12836.1	coding_pbs	0.379726
Marañón	SCA-6_Chr5v1_16369.1	coding_pbs	0.379582
Marañón	SCA-6_Chr2v1_05390.1	coding_pbs	0.379274
Marañón	SCA-6_Chr9v1_26354.1	coding_pbs	0.378504
Marañón	SCA-6_Chr6v1_18279.1	coding_pbs	0.378213
Marañón	SCA-6_Chr9v1_25881.1	down_pbs	1.14046
Marañón	SCA-6_Chr2v1_05413.1	down_pbs	0.951455
Marañón	SCA-6_Chr9v1_23349.1	down_pbs	0.804982
Marañón	SCA-6_Chr5v1_15503.1	down_pbs	0.776197
Marañón	SCA-6_Chr5v1_15504.1	down_pbs	0.696441
Marañón	SCA-6_Chr2v1_04004.1	down_pbs	0.688319
Marañón	SCA-6_Chr2v1_04009.1	down_pbs	0.676691
Marañón	SCA-6_Chr4v1_13407.1	down_pbs	0.675421
Marañón	SCA-6_Chr2v1_04010.1	down_pbs	0.673681
Marañón	SCA-6_Chr3v1_08051.1	down_pbs	0.652591
Marañón	SCA-6_Chr2v1_04000.1	down_pbs	0.64386
Marañón	SCA-6_Chr9v1_23347.1	down_pbs	0.638574
Marañón	SCA-6_Chr2v1_05126.1	down_pbs	0.63842
Marañón	SCA-6_Chr2v1_04008.1	down_pbs	0.630318
Marañón	SCA-6_Chr2v1_05125.1	down_pbs	0.624603
Marañón	SCA-6_Chr3v1_08054.1	down_pbs	0.61818
Marañón	SCA-6_Chr2v1_05127.1	down_pbs	0.591444
Marañón	SCA-6_Chr2v1_04617.1	down_pbs	0.585845
Marañón	SCA-6_Chr2v1_05143.1	down_pbs	0.583831
Marañón	SCA-6_Chr2v1_04003.1	down_pbs	0.578461
Marañón	SCA-6_Chr2v1_04005.1	down_pbs	0.578461
Marañón	SCA-6_Chr2v1_05144.1	down_pbs	0.57448
Marañón	SCA-6_Chr2v1_03999.1	down_pbs	0.573842
Marañón	SCA-6_Chr9v1_22763.1	down_pbs	0.573557
Marañón	SCA-6_Chr2v1_04001.1	down_pbs	0.572609
Marañón	SCA-6_Chr2v1_04002.1	down_pbs	0.572609
Marañón	SCA-6_Chr9v1_22909.1	down_pbs	0.57096
Marañón	SCA-6_Chr9v1_23346.1	down_pbs	0.570396
Marañón	SCA-6_Chr2v1_05139.1	down_pbs	0.564977
Marañón	SCA-6_Chr9v1_22908.1	down_pbs	0.563814
Marañón	SCA-6_Chr9v1_22907.1	down_pbs	0.563703
Marañón	SCA-6_Chr7v1_20326.1	down_pbs	0.560838
Marañón	SCA-6_Chr2v1_05128.1	down_pbs	0.55604
Marañón	SCA-6_Chr2v1_05138.1	down_pbs	0.551739
Marañón	SCA-6_Chr9v1_23345.1	down_pbs	0.5506
Marañón	SCA-6_Chr1v1_03006.1	down_pbs	0.54782
Marañón	SCA-6_Chr2v1_04666.1	down_pbs	0.542062
Marañón	SCA-6_Chr9v1_23381.1	down_pbs	0.536351
Marañón	SCA-6_Chr5v1_14558.1	down_pbs	0.535887
Marañón	SCA-6_Chr2v1_05157.1	down_pbs	0.535478
Marañón	SCA-6_Chr9v1_25264.1	down_pbs	0.535221
Marañón	SCA-6_Chr2v1_05141.1	down_pbs	0.53127
Marañón	SCA-6_Chr9v1_26495.1	down_pbs	0.531168
Marañón	SCA-6_Chr2v1_05131.1	down_pbs	0.524532
Marañón	SCA-6_Chr2v1_05179.1	down_pbs	0.520082
Marañón	SCA-6_Chr9v1_23336.1	down_pbs	0.516726
Marañón	SCA-6_Chr9v1_23326.1	down_pbs	0.505424
Marañón	SCA-6_Chr8v1_22270.1	down_pbs	0.494085
Marañón	SCA-6_Chr3v1_08053.1	down_pbs	0.492125
Marañón	SCA-6_Chr2v1_05129.1	down_pbs	0.491045
Marañón	SCA-6_Chr2v1_05135.1	down_pbs	0.490807
Marañón	SCA-6_Chr9v1_23039.1	down_pbs	0.486756
Marañón	SCA-6_Chr2v1_04670.1	down_pbs	0.484744
Marañón	SCA-6_Chr2v1_05414.1	down_pbs	0.482003
Marañón	SCA-6_Chr9v1_25882.1	down_pbs	0.480374
Marañón	SCA-6_Chr1v1_03004.1	down_pbs	0.478906
Marañón	SCA-6_Chr4v1_13577.1	down_pbs	0.478759
Marañón	SCA-6_Chr9v1_22756.1	down_pbs	0.478434
Marañón	SCA-6_Chr9v1_22758.1	down_pbs	0.478434
Marañón	SCA-6_Chr6v1_18340.1	down_pbs	0.47644
Marañón	SCA-6_Chr4v1_13478.1	down_pbs	0.476146
Marañón	SCA-6_Chr4v1_13481.1	down_pbs	0.47566
Marañón	SCA-6_Chr4v1_13482.1	down_pbs	0.47566
Marañón	SCA-6_Chr4v1_13559.1	down_pbs	0.475463
Marañón	SCA-6_Chr2v1_04006.1	down_pbs	0.473958
Marañón	SCA-6_Chr4v1_12045.1	down_pbs	0.473398
Marañón	SCA-6_Chr3v1_07734.1	down_pbs	0.470548
Marañón	SCA-6_Chr2v1_04065.1	down_pbs	0.470512
Marañón	SCA-6_Chr2v1_05136.1	down_pbs	0.46831
Marañón	SCA-6_Chr4v1_12849.1	down_pbs	0.467629
Marañón	SCA-6_Chr9v1_23463.1	down_pbs	0.466369
Marañón	SCA-6_Chr9v1_23377.1	down_pbs	0.463612
Marañón	SCA-6_Chr1v1_03843.1	down_pbs	0.462401
Marañón	SCA-6_Chr3v1_07732.1	down_pbs	0.461801
Marañón	SCA-6_Chr6v1_18378.1	down_pbs	0.461152
Marañón	SCA-6_Chr3v1_08068.1	down_pbs	0.455077
Marañón	SCA-6_Chr1v1_03129.1	down_pbs	0.453792
Marañón	SCA-6_Chr9v1_23344.1	down_pbs	0.452896
Marañón	SCA-6_Chr9v1_23341.1	down_pbs	0.451842
Marañón	SCA-6_Chr9v1_23380.1	down_pbs	0.450334
Marañón	SCA-6_Chr9v1_23348.1	down_pbs	0.449767
Marañón	SCA-6_Chr7v1_19627.1	down_pbs	0.449513
Marañón	SCA-6_Chr2v1_04017.1	down_pbs	0.448592
Marañón	SCA-6_Chr4v1_12814.1	down_pbs	0.447099
Marañón	SCA-6_Chr5v1_14302.1	down_pbs	0.445266
Marañón	SCA-6_Chr9v1_23324.1	down_pbs	0.444344
Marañón	SCA-6_Chr9v1_23343.1	down_pbs	0.443541
Marañón	SCA-6_Chr2v1_04067.1	down_pbs	0.441638
Marañón	SCA-6_Chr4v1_11979.1	down_pbs	0.441505
Marañón	SCA-6_Chr4v1_13560.1	down_pbs	0.440856
Marañón	SCA-6_Chr2v1_05417.1	down_pbs	0.440398
Marañón	SCA-6_Chr2v1_04016.1	down_pbs	0.439944
Marañón	SCA-6_Chr5v1_15505.1	down_pbs	0.437289
Marañón	SCA-6_Chr2v1_04042.1	down_pbs	0.436524
Marañón	SCA-6_Chr2v1_04044.1	down_pbs	0.436524
Marañón	SCA-6_Chr9v1_22836.1	down_pbs	0.430541
Marañón	SCA-6_Chr4v1_11980.1	down_pbs	0.429636
Marañón	SCA-6_Chr3v1_07733.1	down_pbs	0.429019
Marañón	SCA-6_Chr6v1_18388.1	down_pbs	0.42881
Marañón	SCA-6_Chr4v1_12813.1	down_pbs	0.426932
Marañón	SCA-6_Chr4v1_13561.1	down_pbs	0.42679
Marañón	SCA-6_Chr4v1_13480.1	down_pbs	0.426031
Marañón	SCA-6_Chr2v1_04018.1	down_pbs	0.425137
Marañón	SCA-6_Chr2v1_04007.1	down_pbs	0.424867
Marañón	SCA-6_Chr9v1_26269.1	down_pbs	0.424139
Marañón	SCA-6_Chr6v1_18376.1	down_pbs	0.422833
Marañón	SCA-6_Chr4v1_13576.1	down_pbs	0.422527
Marañón	SCA-6_Chr9v1_25903.1	down_pbs	0.421788
Marañón	SCA-6_Chr8v1_22110.1	down_pbs	0.419526
Marañón	SCA-6_Chr7v1_19440.1	down_pbs	0.418458
Marañón	SCA-6_Chr9v1_22765.1	down_pbs	0.418225
Marañón	SCA-6_Chr9v1_24083.1	down_pbs	0.415934
Marañón	SCA-6_Chr9v1_24085.1	down_pbs	0.415934
Marañón	SCA-6_Chr10v1_27456.1	down_pbs	0.415414
Marañón	SCA-6_Chr3v1_08049.1	down_pbs	0.41507
Marañón	SCA-6_Chr5v1_14073.1	down_pbs	0.413427
Marañón	SCA-6_Chr4v1_12846.1	down_pbs	0.413394
Marañón	SCA-6_Chr4v1_13573.1	down_pbs	0.411515
Marañón	SCA-6_Chr4v1_13575.1	down_pbs	0.411515
Marañón	SCA-6_Chr4v1_13148.1	down_pbs	0.411475
Marañón	SCA-6_Chr4v1_12033.1	down_pbs	0.410721
Marañón	SCA-6_Chr7v1_20236.1	down_pbs	0.410544
Marañón	SCA-6_Chr2v1_04040.1	down_pbs	0.410298
Marañón	SCA-6_Chr4v1_13578.1	down_pbs	0.410025
Marañón	SCA-6_Chr3v1_08082.1	down_pbs	0.407703
Marañón	SCA-6_Chr2v1_04019.1	down_pbs	0.406487
Marañón	SCA-6_Chr6v1_18339.1	down_pbs	0.404718
Marañón	SCA-6_Chr4v1_11942.1	down_pbs	0.404038
Marañón	SCA-6_Chr9v1_23382.1	down_pbs	0.400665
Marañón	SCA-6_Chr4v1_13484.1	down_pbs	0.399926
Marañón	SCA-6_Chr2v1_05140.1	down_pbs	0.398435
Marañón	SCA-6_Chr2v1_05402.1	down_pbs	0.398367
Marañón	SCA-6_Chr9v1_23462.1	down_pbs	0.397607
Marañón	SCA-6_Chr5v1_16737.1	down_pbs	0.396278
Marañón	SCA-6_Chr10v1_28033.1	down_pbs	0.39589
Marañón	SCA-6_Chr4v1_11941.1	down_pbs	0.394991
Marañón	SCA-6_Chr5v1_13890.1	down_pbs	0.393141
Marañón	SCA-6_Chr9v1_23201.1	down_pbs	0.392074
Marañón	SCA-6_Chr1v1_03124.1	down_pbs	0.390698
Marañón	SCA-6_Chr2v1_04569.1	down_pbs	0.389349
Marañón	SCA-6_Chr4v1_12024.1	down_pbs	0.386189
Marañón	SCA-6_Chr3v1_08099.1	down_pbs	0.385949
Marañón	SCA-6_Chr5v1_13966.1	down_pbs	0.385118
Marañón	SCA-6_Chr9v1_26504.1	down_pbs	0.38417
Marañón	SCA-6_Chr6v1_17849.1	down_pbs	0.383023
Marañón	SCA-6_Chr5v1_14232.1	down_pbs	0.382775
Marañón	SCA-6_Chr5v1_13891.1	down_pbs	0.381793
Marañón	SCA-6_Chr10v1_27454.1	down_pbs	0.381631
Marañón	SCA-6_Chr4v1_13150.1	down_pbs	0.38034
Marañón	SCA-6_Chr5v1_16739.1	down_pbs	0.380248
Marañón	SCA-6_Chr9v1_24086.1	down_pbs	0.380186
Marañón	SCA-6_Chr9v1_23342.1	down_pbs	0.37938
Marañón	SCA-6_Chr5v1_13892.1	down_pbs	0.378128
Marañón	SCA-6_Chr5v1_14362.1	down_pbs	0.377736
Marañón	SCA-6_Chr3v1_07735.1	down_pbs	0.376608
Marañón	SCA-6_Chr7v1_19586.1	down_pbs	0.376076
Marañón	SCA-6_Chr4v1_13406.1	down_pbs	0.376071
Marañón	SCA-6_Chr6v1_18390.1	down_pbs	0.375904
Marañón	SCA-6_Chr3v1_10162.1	down_pbs	0.374763
Marañón	SCA-6_Chr3v1_08058.1	down_pbs	0.374169
Marañón	SCA-6_Chr2v1_05419.1	down_pbs	0.373859
Marañón	SCA-6_Chr2v1_04618.1	down_pbs	0.373476
Marañón	SCA-6_Chr2v1_04048.1	down_pbs	0.373289
Marañón	SCA-6_Chr5v1_16370.1	down_pbs	0.371533
Marañón	SCA-6_Chr5v1_14554.1	down_pbs	0.371166
Marañón	SCA-6_Chr7v1_19558.1	down_pbs	0.369255
Marañón	SCA-6_Chr3v1_08004.1	down_pbs	0.368795
Marañón	SCA-6_Chr5v1_14236.1	down_pbs	0.368599
Marañón	SCA-6_Chr9v1_26505.1	down_pbs	0.368521
Marañón	SCA-6_Chr5v1_14238.1	down_pbs	0.367912
Marañón	SCA-6_Chr2v1_05431.1	down_pbs	0.36574
Marañón	SCA-6_Chr3v1_07995.1	down_pbs	0.365689
Marañón	SCA-6_Chr2v1_04602.1	down_pbs	0.362739
Marañón	SCA-6_Chr9v1_23355.1	down_pbs	0.361058
Marañón	SCA-6_Chr4v1_13582.1	down_pbs	0.361027
Marañón	SCA-6_Chr2v1_05137.1	down_pbs	0.36067
Marañón	SCA-6_Chr4v1_13590.1	down_pbs	0.360646
Marañón	SCA-6_Chr3v1_08542.1	down_pbs	0.360304
Marañón	SCA-6_Chr9v1_24084.1	down_pbs	0.360056
Marañón	SCA-6_Chr1v1_03016.1	down_pbs	0.360031
Marañón	SCA-6_Chr1v1_03844.1	down_pbs	0.359973
Marañón	SCA-6_Chr6v1_18333.1	down_pbs	0.359778
Marañón	SCA-6_Chr5v1_15475.1	down_pbs	0.359363
Marañón	SCA-6_Chr2v1_04616.1	down_pbs	0.359027
Marañón	SCA-6_Chr9v1_25617.1	down_pbs	0.358986
Marañón	SCA-6_Chr9v1_23911.1	down_pbs	0.358714
Marañón	SCA-6_Chr5v1_15600.1	down_pbs	0.358178
Marañón	SCA-6_Chr9v1_23353.1	down_pbs	0.357843
Marañón	SCA-6_Chr9v1_24082.1	down_pbs	0.357596
Marañón	SCA-6_Chr8v1_21044.1	down_pbs	0.357027
Marañón	SCA-6_Chr1v1_03088.1	down_pbs	0.356777
Marañón	SCA-6_Chr3v1_10166.1	down_pbs	0.356732
Marañón	SCA-6_Chr5v1_15150.1	down_pbs	0.355417
Marañón	SCA-6_Chr6v1_18334.1	down_pbs	0.354956
Marañón	SCA-6_Chr5v1_15474.1	down_pbs	0.354336
Marañón	SCA-6_Chr1v1_03009.1	down_pbs	0.3533
Marañón	SCA-6_Chr9v1_24076.1	down_pbs	0.353118
Marañón	SCA-6_Chr9v1_24079.1	down_pbs	0.353118
Marañón	SCA-6_Chr9v1_22845.1	down_pbs	0.352267
Marañón	SCA-6_Chr3v1_08541.1	down_pbs	0.352207
Marañón	SCA-6_Chr9v1_24081.1	down_pbs	0.35201
Marañón	SCA-6_Chr6v1_18401.1	down_pbs	0.351644
Marañón	SCA-6_Chr2v1_05142.1	down_pbs	0.351012
Marañón	SCA-6_Chr4v1_12847.1	down_pbs	0.350378
Marañón	SCA-6_Chr9v1_26507.1	down_pbs	0.350325
Marañón	SCA-6_Chr4v1_13147.1	down_pbs	0.34891
Marañón	SCA-6_Chr2v1_04571.1	down_pbs	0.348171
Marañón	SCA-6_Chr3v1_08071.1	down_pbs	0.347968
Marañón	SCA-6_Chr4v1_13479.1	down_pbs	0.347767
Marañón	SCA-6_Chr2v1_04484.1	down_pbs	0.346484
Marañón	SCA-6_Chr4v1_13562.1	down_pbs	0.346157
Marañón	SCA-6_Chr1v1_00416.1	down_pbs	0.345987
Marañón	SCA-6_Chr9v1_26256.1	down_pbs	0.344425
Marañón	SCA-6_Chr2v1_04604.1	down_pbs	0.343257
Marañón	SCA-6_Chr5v1_15765.1	down_pbs	0.342671
Marañón	SCA-6_Chr6v1_18361.1	down_pbs	0.342452
Marañón	SCA-6_Chr4v1_13588.1	down_pbs	0.342408
Marañón	SCA-6_Chr4v1_12028.1	down_pbs	0.342337
Marañón	SCA-6_Chr3v1_10159.1	down_pbs	0.341571
Marañón	SCA-6_Chr9v1_26271.1	down_pbs	0.339803
Marañón	SCA-6_Chr6v1_18335.1	down_pbs	0.339666
Marañón	SCA-6_Chr7v1_19160.1	down_pbs	0.339246
Marañón	SCA-6_Chr4v1_13149.1	down_pbs	0.338797
Marañón	SCA-6_Chr2v1_05388.1	down_pbs	0.338755
Marañón	SCA-6_Chr6v1_18402.1	down_pbs	0.338107
Marañón	SCA-6_Chr4v1_12657.1	down_pbs	0.337081
Marañón	SCA-6_Chr9v1_23023.1	down_pbs	0.335747
Marañón	SCA-6_Chr5v1_14230.1	down_pbs	0.335301
Marañón	SCA-6_Chr9v1_22837.1	down_pbs	0.335139
Marañón	SCA-6_Chr5v1_16704.1	down_pbs	0.334934
Marañón	SCA-6_Chr9v1_23457.1	down_pbs	0.334078
Marañón	SCA-6_Chr6v1_18379.1	down_pbs	0.333973
Marañón	SCA-6_Chr3v1_08050.1	down_pbs	0.333679
Marañón	SCA-6_Chr4v1_13583.1	down_pbs	0.332565
Marañón	SCA-6_Chr4v1_13587.1	down_pbs	0.332018
Marañón	SCA-6_Chr9v1_23067.1	down_pbs	0.331841
Marañón	SCA-6_Chr9v1_23440.1	down_pbs	0.331422
Marañón	SCA-6_Chr9v1_22843.1	down_pbs	0.331166
Marañón	SCA-6_Chr7v1_19443.1	down_pbs	0.331057
Marañón	SCA-6_Chr5v1_16700.1	down_pbs	0.330622
Marañón	SCA-6_Chr3v1_08079.1	down_pbs	0.330228
Marañón	SCA-6_Chr9v1_22753.1	down_pbs	0.328426
Marañón	SCA-6_Chr6v1_18377.1	down_pbs	0.327837
Marañón	SCA-6_Chr4v1_13589.1	down_pbs	0.327564
Marañón	SCA-6_Chr4v1_13039.1	down_pbs	0.32756
Marañón	SCA-6_Chr9v1_22877.1	down_pbs	0.327337
Marañón	SCA-6_Chr5v1_13697.1	down_pbs	0.326894
Marañón	SCA-6_Chr9v1_24077.1	down_pbs	0.326451
Marañón	SCA-6_Chr3v1_09831.1	down_pbs	0.326303
Marañón	SCA-6_Chr9v1_23356.1	down_pbs	0.3255
Marañón	SCA-6_Chr9v1_26344.1	down_pbs	0.325021
Marañón	SCA-6_Chr7v1_20598.1	down_pbs	0.324592
Marañón	SCA-6_Chr5v1_16016.1	down_pbs	0.32409
Marañón	SCA-6_Chr9v1_26101.1	down_pbs	0.324004
Marañón	SCA-6_Chr4v1_12659.1	down_pbs	0.323936
Marañón	SCA-6_Chr9v1_25894.1	down_pbs	0.323568
Marañón	SCA-6_Chr9v1_25467.1	down_pbs	0.323374
Marañón	SCA-6_Chr2v1_04709.1	down_pbs	0.32327
Marañón	SCA-6_Chr1v1_03085.1	down_pbs	0.322739
Marañón	SCA-6_Chr9v1_23025.1	down_pbs	0.322679
Marañón	SCA-6_Chr9v1_24953.1	up_pbs	1.33899
Marañón	SCA-6_Chr9v1_24955.1	up_pbs	1.33899
Marañón	SCA-6_Chr2v1_05412.1	up_pbs	0.934631
Marañón	SCA-6_Chr9v1_23341.1	up_pbs	0.775226
Marañón	SCA-6_Chr9v1_22762.1	up_pbs	0.720142
Marañón	SCA-6_Chr2v1_04002.1	up_pbs	0.694203
Marañón	SCA-6_Chr2v1_04001.1	up_pbs	0.692932
Marañón	SCA-6_Chr9v1_23342.1	up_pbs	0.683919
Marañón	SCA-6_Chr5v1_15506.1	up_pbs	0.677465
Marañón	SCA-6_Chr2v1_04003.1	up_pbs	0.665621
Marañón	SCA-6_Chr9v1_23352.1	up_pbs	0.656462
Marañón	SCA-6_Chr2v1_05128.1	up_pbs	0.649841
Marañón	SCA-6_Chr2v1_04007.1	up_pbs	0.64736
Marañón	SCA-6_Chr2v1_05129.1	up_pbs	0.641641
Marañón	SCA-6_Chr2v1_05130.1	up_pbs	0.62057
[truncated: 995 more rows]

[truncated: 5 more sheets: Table S11, Table S12, Table S13, Table S14, Table S15]
